# Supplementary material for: N,N-Bis(quinolin-8-yl)-2,2′-[(1,3,4-thia­diazole-2,5-di­yl)bis­(sulfanedi­yl)]diacetamide monohydrate
Source: Acta Crystallogr Sect E Struct Rep Online. 2011 Nov 12;67(Pt 12):o3291. doi: 10.1107/S1600536811047222 (PMC3238945; doi:10.1107/S1600536811047222)
Supplement: Supplementary file 1 [file e-67-o3291-sup1.cif]

##############################################################################
#                                                                            #
# This CIF contains the data in a paper accepted for publication in          #
# Acta Crystallographica Section E. It conforms to the requirements of       #
# Notes for Authors for Acta Crystallographica Section E, and has been       #
# peer reviewed under the auspices of the IUCr Commission on Journals.       #
#                                                                            #
# Full details of the Crystallographic Information File format               #
# are given in the paper "The Crystallographic Information File (CIF):       #
# a New Standard Archive File for Crystallography" by S. R. Hall, F. H.      #
# Allen and I. D. Brown [Acta Cryst. (1991), A47, 655-685].                  #
#                                                                            #
# The current version of the core CIF dictionary is obtainable from          #
# ftp://ftp.iucr.org/pub/cif_core.dic.                                       #
#                                                                            #
# Software is freely available for graphical display of the structure(s)     #
# in this CIF. For information consult the CIF software page                 #
# http://www.iucr.org/resources/cif/software.                                #
#                                                                            #
# This file may be used for bona fide research purposes within the           #
# scientific community so long as proper attribution is given to the journal # 
# article from which it was obtained.                                        #
#                                                                            #
##############################################################################
data_I
_audit_creation_method     SHELXL-97
_chemical_name_systematic
;
<i>N</i>,<i>N</i>-Bis(quinolin-8-yl)-2,2'-[(1,3,4-thiadiazole-
2,5-diyl)bis(sulfanediyl)]diacetamide monohydrate
;
_chemical_name_common     ?
_chemical_formula_moiety     'C24 H18 N6 O2 S3, H2 O'
_chemical_formula_sum     'C24 H20 N6 O3 S3'
_chemical_formula_iupac     'C24 H18 N6 O2 S3, H2 O'
_chemical_formula_weight     536.64
_chemical_melting_point     ?
_symmetry_cell_setting     monoclinic
_symmetry_space_group_name_H-M     'P 21/n'
_symmetry_space_group_name_Hall     '-P 2yn'
loop_
    _symmetry_equiv_pos_as_xyz
    'x, y, z'
    '-x+1/2, y+1/2, -z+1/2'
    '-x, -y, -z'
    'x-1/2, -y-1/2, z-1/2'
_cell_length_a     10.8215(8)
_cell_length_b     10.2355(8)
_cell_length_c     21.5510(16)
_cell_angle_alpha     90.00
_cell_angle_beta     90.0680(10)
_cell_angle_gamma     90.00
_cell_volume     2387.1(3)
_cell_formula_units_Z     4
_cell_measurement_reflns_used     2913
_cell_measurement_theta_min     2.2027
_cell_measurement_theta_max     24.6346
_cell_measurement_temperature     293(2)
_exptl_crystal_description     prism
_exptl_crystal_colour     brown
_exptl_crystal_size_max     0.15
_exptl_crystal_size_mid     0.10
_exptl_crystal_size_min     0.10
_exptl_crystal_density_diffrn     1.493
_exptl_crystal_density_meas     ?
_exptl_crystal_density_method     'not measured'
_exptl_crystal_F_000     1112
_exptl_absorpt_coefficient_mu     0.352
_exptl_absorpt_correction_type     multi-scan
_exptl_absorpt_process_details     '(SADABS; Sheldrick, 1996)'
_exptl_absorpt_correction_T_min     0.9491
_exptl_absorpt_correction_T_max     0.9657
_exptl_special_details
;
;
_diffrn_ambient_temperature     293(2)
_diffrn_radiation_type     MoK\a
_diffrn_radiation_wavelength     0.71073
_diffrn_radiation_source     'fine-focus sealed tube'
_diffrn_radiation_monochromator     graphite
_diffrn_measurement_device_type     'Bruker APEXII CCD area-detector'
_diffrn_measurement_method     'phi and omega scans'
_diffrn_detector_area_resol_mean     ?
_diffrn_reflns_number     12711
_diffrn_reflns_av_R_equivalents     0.0309
_diffrn_reflns_av_sigmaI/netI     0.0381
_diffrn_reflns_theta_min     1.89
_diffrn_reflns_theta_max     25.73
_diffrn_reflns_theta_full     25.73
_diffrn_measured_fraction_theta_max     0.997
_diffrn_measured_fraction_theta_full     0.997
_diffrn_reflns_limit_h_min     -11
_diffrn_reflns_limit_h_max     13
_diffrn_reflns_limit_k_min     -12
_diffrn_reflns_limit_k_max     11
_diffrn_reflns_limit_l_min     -26
_diffrn_reflns_limit_l_max     26
_diffrn_standards_number     ?
_diffrn_standards_interval_count     ?
_diffrn_standards_interval_time     ?
_diffrn_standards_decay_%     ?
_refine_special_details
;
Refinement of <i>F</i>^2^ against ALL reflections. The weighted <i>R</i>-factor
<i>wR</i> and goodness of fit <i>S</i> are based on <i>F</i>^2^, conventional
<i>R</i>-factors <i>R</i> are based on <i>F</i>, with <i>F</i> set to zero for
negative <i>F</i>^2^. The threshold expression of <i>F</i>^2^ >
\s(<i>F</i>^2^) is used only for calculating <i>R</i>-factors(gt) <i>etc</i>.
and is not relevant to the choice of reflections for refinement.
<i>R</i>-factors based on <i>F</i>^2^ are statistically about twice as large
as those based on <i>F</i>, and <i>R</i>- factors based on ALL data will be
even larger.
;
_reflns_number_total     4542
_reflns_number_gt     3469
_reflns_threshold_expression     I>2sigma(I)
_refine_ls_structure_factor_coef     Fsqd
_refine_ls_matrix_type     full
_refine_ls_R_factor_all     0.0615
_refine_ls_R_factor_gt     0.0440
_refine_ls_wR_factor_gt     0.0998
_refine_ls_wR_factor_ref     0.1092
_refine_ls_goodness_of_fit_ref     1.015
_refine_ls_restrained_S_all     1.015
_refine_ls_number_reflns     4542
_refine_ls_number_parameters     333
_refine_ls_number_restraints     3
_refine_ls_hydrogen_treatment     mixed
_refine_ls_weighting_scheme     calc
_refine_ls_weighting_details
         'calc w=1/[\s^2^(Fo^2^)+(0.0551P)^2^+0.3494P] where P=(Fo^2^+2Fc^2^)/3'
_atom_sites_solution_hydrogens     geom
_atom_sites_solution_primary     direct
_atom_sites_solution_secondary     difmap
_refine_ls_shift/su_max     0.000
_refine_ls_shift/su_mean     0.000
_refine_diff_density_max     0.275
_refine_diff_density_min     -0.186
_refine_ls_extinction_method     none
_refine_ls_extinction_coef     ?
loop_
    _atom_type_symbol
    _atom_type_description
    _atom_type_scat_dispersion_real
    _atom_type_scat_dispersion_imag
    _atom_type_scat_source
    'C' 'C' 0.0033 0.0016
                         'International Tables Vol C Tables 4.2.6.8 and 6.1.1.4'
    'H' 'H' 0.0000 0.0000
                         'International Tables Vol C Tables 4.2.6.8 and 6.1.1.4'
    'N' 'N' 0.0061 0.0033
                         'International Tables Vol C Tables 4.2.6.8 and 6.1.1.4'
    'O' 'O' 0.0106 0.0060
                         'International Tables Vol C Tables 4.2.6.8 and 6.1.1.4'
    'S' 'S' 0.1246 0.1234
                         'International Tables Vol C Tables 4.2.6.8 and 6.1.1.4'
_computing_data_collection     'APEX2 (Bruker 2001)'
_computing_cell_refinement     'SMART (Bruker 2001)'
_computing_data_reduction     'SAINT (Bruker 2001)'
_computing_structure_solution     'SHELXTL (Sheldrick, 2008)'
_computing_structure_refinement     'SHELXTL (Sheldrick, 2008)'
_computing_molecular_graphics     'SHELXTL (Sheldrick, 2008)'
_computing_publication_material     'SHELXTL (Sheldrick, 2008)'
loop_
    _atom_site_type_symbol
    _atom_site_label
    _atom_site_fract_x
    _atom_site_fract_y
    _atom_site_fract_z
    _atom_site_U_iso_or_equiv
    _atom_site_adp_type
    _atom_site_calc_flag
    _atom_site_refinement_flags
    _atom_site_occupancy
    _atom_site_symmetry_multiplicity
    _atom_site_disorder_assembly
    _atom_site_disorder_group
    S S1 0.48854(6) 0.33999(6) 0.03568(3) 0.04181(18) Uani d . 1 1 . .
    S S2 0.65584(6) 0.67713(6) 0.23342(3) 0.04294(18) Uani d . 1 1 . .
    S S3 0.52541(6) 0.56902(7) 0.12152(3) 0.0484(2) Uani d . 1 1 . .
    N N2 0.93916(17) 0.68189(19) 0.23701(8) 0.0376(5) Uani d . 1 1 . .
    H H2 0.8860 0.7272 0.2166 0.045 Uiso calc R 1 1 . .
    N N4 0.68075(18) 0.4337(2) 0.18382(9) 0.0409(5) Uani d . 1 1 . .
    N N5 0.78366(18) 0.4925(2) -0.08496(9) 0.0445(5) Uani d . 1 1 . .
    N N6 0.98890(17) 0.8914(2) 0.16646(9) 0.0422(5) Uani d . 1 1 . .
    O O2 0.95579(16) 0.5195(2) 0.30789(9) 0.0598(5) Uani d . 1 1 . .
    C C24 1.0876(2) 0.8188(2) 0.18599(10) 0.0342(5) Uani d . 1 1 . .
    C C16 1.0642(2) 0.7078(2) 0.22398(10) 0.0344(5) Uani d . 1 1 . .
    O O1 0.76858(17) 0.09593(19) 0.04223(9) 0.0592(5) Uani d . 1 1 . .
    C C8 0.8872(2) 0.4250(2) -0.06819(10) 0.0375(5) Uani d . 1 1 . .
    C C10 0.7060(2) 0.1861(2) 0.02251(10) 0.0395(6) Uani d . 1 1 . .
    C C20 1.2107(2) 0.8493(2) 0.16943(11) 0.0374(5) Uani d . 1 1 . .
    C C15 0.8927(2) 0.5951(2) 0.27744(10) 0.0383(5) Uani d . 1 1 . .
    C C9 0.8725(2) 0.3130(2) -0.02972(10) 0.0382(5) Uani d . 1 1 . .
    N N3 0.63967(18) 0.35305(19) 0.13605(8) 0.0413(5) Uani d . 1 1 . .
    N N1 0.75026(17) 0.2858(2) -0.01150(9) 0.0416(5) Uani d . 1 1 . .
    H H1 0.6958 0.3411 -0.0240 0.050 Uiso calc R 1 1 . .
    C C13 0.62927(19) 0.5483(2) 0.18185(10) 0.0353(5) Uani d . 1 1 . .
    C C4 1.0072(2) 0.4606(3) -0.08780(11) 0.0435(6) Uani d . 1 1 . .
    C C12 0.5590(2) 0.4104(2) 0.10073(10) 0.0361(5) Uani d . 1 1 . .
    C C14 0.7546(2) 0.5972(2) 0.28903(10) 0.0398(6) Uani d . 1 1 . .
    H H14A 0.7410 0.6384 0.3290 0.080 Uiso calc . 1 1 . .
    H H14B 0.7271 0.5074 0.2927 0.080 Uiso calc . 1 1 . .
    C C11 0.5678(2) 0.1851(2) 0.03428(11) 0.0416(6) Uani d . 1 1 . .
    H H11A 0.5537 0.1423 0.0738 0.080 Uiso calc . 1 1 . .
    H H11B 0.5295 0.1314 0.0025 0.080 Uiso calc . 1 1 . .
    C C1 0.9732(2) 0.2404(3) -0.01294(12) 0.0499(7) Uani d . 1 1 . .
    H H1A 0.9633 0.1663 0.0115 0.060 Uiso calc R 1 1 . .
    C C19 1.3081(2) 0.7714(3) 0.19269(12) 0.0467(6) Uani d . 1 1 . .
    H H19 1.3895 0.7920 0.1831 0.056 Uiso calc R 1 1 . .
    C C21 1.2295(2) 0.9559(3) 0.12920(12) 0.0461(6) Uani d . 1 1 . .
    H H21 1.3089 0.9783 0.1166 0.055 Uiso calc R 1 1 . .
    C C22 1.1310(3) 1.0255(3) 0.10913(12) 0.0513(7) Uani d . 1 1 . .
    H H22 1.1418 1.0958 0.0824 0.062 Uiso calc R 1 1 . .
    C C6 0.9135(3) 0.6360(3) -0.14421(12) 0.0560(7) Uani d . 1 1 . .
    H H6 0.9186 0.7077 -0.1705 0.067 Uiso calc R 1 1 . .
    C C17 1.1607(2) 0.6324(2) 0.24427(11) 0.0432(6) Uani d . 1 1 . .
    H H17 1.1456 0.5584 0.2682 0.052 Uiso calc R 1 1 . .
    C C18 1.2827(2) 0.6669(3) 0.22894(12) 0.0506(7) Uani d . 1 1 . .
    H H18 1.3476 0.6166 0.2441 0.061 Uiso calc R 1 1 . .
    C C2 1.0919(2) 0.2781(3) -0.03267(13) 0.0585(8) Uani d . 1 1 . .
    H H2A 1.1599 0.2284 -0.0208 0.070 Uiso calc R 1 1 . .
    C C23 1.0124(3) 0.9901(3) 0.12920(12) 0.0517(7) Uani d . 1 1 . .
    H H23 0.9459 1.0397 0.1153 0.062 Uiso calc R 1 1 . .
    C C7 0.7990(3) 0.5934(3) -0.12173(12) 0.0542(7) Uani d . 1 1 . .
    H H7 0.7290 0.6398 -0.1337 0.065 Uiso calc R 1 1 . .
    C C3 1.1092(2) 0.3847(3) -0.06834(13) 0.0552(7) Uani d . 1 1 . .
    H H3 1.1887 0.4084 -0.0802 0.066 Uiso calc R 1 1 . .
    C C5 1.0168(3) 0.5704(3) -0.12682(12) 0.0520(7) Uani d . 1 1 . .
    H H5 1.0939 0.5980 -0.1407 0.062 Uiso calc R 1 1 . .
    O O1W 0.6164(3) -0.1290(2) 0.08683(12) 0.0789(7) Uani d D 1 1 . .
    H H1WA 0.679(6) -0.071(7) 0.073(3) 0.27(4) Uiso d D 1 1 . .
    H H1WB 0.593(4) -0.085(4) 0.1230(19) 0.130(17) Uiso d D 1 1 . .
loop_
    _atom_site_aniso_label
    _atom_site_aniso_U_11
    _atom_site_aniso_U_22
    _atom_site_aniso_U_33
    _atom_site_aniso_U_12
    _atom_site_aniso_U_13
    _atom_site_aniso_U_23
    S1 0.0407(4) 0.0475(4) 0.0372(3) 0.0041(3) -0.0073(3) -0.0041(3)
    S2 0.0381(3) 0.0438(4) 0.0470(4) 0.0016(3) -0.0049(3) -0.0076(3)
    S3 0.0509(4) 0.0457(4) 0.0487(4) 0.0147(3) -0.0176(3) -0.0088(3)
    N2 0.0308(10) 0.0446(12) 0.0373(10) 0.0012(8) -0.0025(8) 0.0077(9)
    N4 0.0423(11) 0.0442(13) 0.0363(11) 0.0041(9) -0.0060(9) -0.0003(9)
    N5 0.0432(12) 0.0470(13) 0.0434(12) -0.0013(10) 0.0001(9) 0.0033(10)
    N6 0.0392(11) 0.0471(13) 0.0403(11) 0.0049(9) 0.0019(9) 0.0064(10)
    O2 0.0464(11) 0.0685(13) 0.0645(12) 0.0073(9) 0.0055(9) 0.0286(10)
    C24 0.0353(13) 0.0353(13) 0.0319(11) 0.0013(10) -0.0001(10) -0.0070(10)
    C16 0.0321(12) 0.0392(14) 0.0321(12) 0.0000(10) -0.0004(9) -0.0036(10)
    O1 0.0534(11) 0.0576(13) 0.0666(12) 0.0114(9) 0.0089(9) 0.0233(10)
    C8 0.0389(13) 0.0430(14) 0.0307(12) -0.0013(10) 0.0004(10) -0.0067(11)
    C10 0.0451(14) 0.0397(14) 0.0337(12) 0.0017(11) -0.0002(10) 0.0017(11)
    C20 0.0350(13) 0.0375(14) 0.0398(13) -0.0025(10) 0.0018(10) -0.0083(11)
    C15 0.0380(13) 0.0415(14) 0.0355(12) -0.0014(11) -0.0010(10) -0.0017(11)
    C9 0.0379(13) 0.0454(15) 0.0313(12) 0.0014(11) 0.0027(10) -0.0061(11)
    N3 0.0487(12) 0.0406(12) 0.0345(10) 0.0035(9) -0.0069(9) -0.0001(9)
    N1 0.0385(11) 0.0450(12) 0.0414(11) 0.0037(9) 0.0025(9) 0.0054(10)
    C13 0.0276(11) 0.0439(14) 0.0346(12) -0.0019(10) 0.0010(9) 0.0009(11)
    C4 0.0447(15) 0.0487(16) 0.0373(13) -0.0034(12) 0.0056(11) -0.0073(12)
    C12 0.0329(12) 0.0422(14) 0.0331(12) 0.0008(10) 0.0010(10) 0.0006(10)
    C14 0.0366(13) 0.0502(16) 0.0326(12) -0.0058(11) 0.0007(10) -0.0035(11)
    C11 0.0453(14) 0.0381(14) 0.0415(13) -0.0019(11) 0.0010(11) -0.0014(11)
    C1 0.0477(16) 0.0579(18) 0.0440(14) 0.0072(13) 0.0041(12) 0.0048(13)
    C19 0.0324(13) 0.0504(16) 0.0574(16) -0.0016(11) 0.0048(11) -0.0051(13)
    C21 0.0440(14) 0.0458(16) 0.0484(15) -0.0084(12) 0.0081(12) -0.0052(12)
    C22 0.0588(17) 0.0461(16) 0.0492(15) -0.0045(13) 0.0042(13) 0.0104(13)
    C6 0.067(2) 0.0495(17) 0.0520(16) -0.0082(14) 0.0080(14) 0.0066(13)
    C17 0.0412(14) 0.0404(15) 0.0479(14) 0.0023(11) 0.0007(11) 0.0053(12)
    C18 0.0353(14) 0.0530(17) 0.0634(17) 0.0087(12) -0.0035(12) 0.0026(14)
    C2 0.0413(15) 0.076(2) 0.0586(17) 0.0156(14) 0.0047(13) 0.0043(16)
    C23 0.0528(17) 0.0515(17) 0.0507(16) 0.0107(13) 0.0016(12) 0.0124(13)
    C7 0.0529(17) 0.0523(18) 0.0575(17) 0.0025(13) 0.0021(13) 0.0093(14)
    C3 0.0374(15) 0.072(2) 0.0567(17) 0.0002(13) 0.0064(12) -0.0029(15)
    C5 0.0480(16) 0.0574(18) 0.0505(16) -0.0131(13) 0.0100(12) -0.0044(14)
    O1W 0.0971(18) 0.0642(15) 0.0753(16) -0.0058(13) -0.0050(13) -0.0143(13)
_geom_special_details
;
All e.s.d.'s (except the e.s.d. in the dihedral angle between two l.s. planes)
are estimated using the full covariance matrix. The cell e.s.d.'s are taken
into account individually in the estimation of e.s.d.'s in distances, angles
and torsion angles; correlations between e.s.d.'s in cell parameters are only
used when they are defined by crystal symmetry. An approximate (isotropic)
treatment of cell e.s.d.'s is used for estimating e.s.d.'s involving l.s.
planes.
;
loop_
    _geom_bond_atom_site_label_1
    _geom_bond_atom_site_label_2
    _geom_bond_site_symmetry_2
    _geom_bond_distance
    _geom_bond_publ_flag
    S1 C12 . 1.750(2) ?
    S1 C11 . 1.803(3) ?
    S2 C13 . 1.748(2) ?
    S2 C14 . 1.801(2) ?
    S3 C12 . 1.723(2) ?
    S3 C13 . 1.731(2) ?
    N2 C15 . 1.343(3) ?
    N2 C16 . 1.408(3) ?
    N2 H2 . 0.8600 ?
    N4 C13 . 1.299(3) ?
    N4 N3 . 1.392(3) ?
    N5 C7 . 1.313(3) ?
    N5 C8 . 1.365(3) ?
    N6 C23 . 1.316(3) ?
    N6 C24 . 1.367(3) ?
    O2 C15 . 1.222(3) ?
    C24 C20 . 1.414(3) ?
    C24 C16 . 1.424(3) ?
    C16 C17 . 1.370(3) ?
    O1 C10 . 1.221(3) ?
    C8 C4 . 1.414(3) ?
    C8 C9 . 1.424(3) ?
    C10 N1 . 1.345(3) ?
    C10 C11 . 1.517(3) ?
    C20 C21 . 1.409(3) ?
    C20 C19 . 1.413(3) ?
    C15 C14 . 1.516(3) ?
    C9 C1 . 1.367(3) ?
    C9 N1 . 1.408(3) ?
    N3 C12 . 1.298(3) ?
    N1 H1 . 0.8600 ?
    C4 C5 . 1.407(4) ?
    C4 C3 . 1.414(4) ?
    C14 H14A . 0.9700 ?
    C14 H14B . 0.9700 ?
    C11 H11A . 0.9700 ?
    C11 H11B . 0.9700 ?
    C1 C2 . 1.408(4) ?
    C1 H1A . 0.9300 ?
    C19 C18 . 1.353(4) ?
    C19 H19 . 0.9300 ?
    C21 C22 . 1.352(4) ?
    C21 H21 . 0.9300 ?
    C22 C23 . 1.403(4) ?
    C22 H22 . 0.9300 ?
    C6 C5 . 1.357(4) ?
    C6 C7 . 1.400(4) ?
    C6 H6 . 0.9300 ?
    C17 C18 . 1.406(3) ?
    C17 H17 . 0.9300 ?
    C18 H18 . 0.9300 ?
    C2 C3 . 1.347(4) ?
    C2 H2A . 0.9300 ?
    C23 H23 . 0.9300 ?
    C7 H7 . 0.9300 ?
    C3 H3 . 0.9300 ?
    C5 H5 . 0.9300 ?
    O1W H1WA . 0.95(6) ?
    O1W H1WB . 0.93(4) ?
loop_
    _geom_angle_atom_site_label_1
    _geom_angle_atom_site_label_2
    _geom_angle_atom_site_label_3
    _geom_angle_site_symmetry_1
    _geom_angle_site_symmetry_3
    _geom_angle
    _geom_angle_publ_flag
    C12 S1 C11 . . 99.71(11) ?
    C13 S2 C14 . . 100.22(11) ?
    C12 S3 C13 . . 86.72(11) ?
    C15 N2 C16 . . 127.9(2) ?
    C15 N2 H2 . . 116.0 ?
    C16 N2 H2 . . 116.0 ?
    C13 N4 N3 . . 112.00(18) ?
    C7 N5 C8 . . 117.0(2) ?
    C23 N6 C24 . . 117.0(2) ?
    N6 C24 C20 . . 122.5(2) ?
    N6 C24 C16 . . 118.1(2) ?
    C20 C24 C16 . . 119.3(2) ?
    C17 C16 N2 . . 124.3(2) ?
    C17 C16 C24 . . 119.8(2) ?
    N2 C16 C24 . . 115.88(19) ?
    N5 C8 C4 . . 123.0(2) ?
    N5 C8 C9 . . 118.0(2) ?
    C4 C8 C9 . . 119.1(2) ?
    O1 C10 N1 . . 124.5(2) ?
    O1 C10 C11 . . 118.9(2) ?
    N1 C10 C11 . . 116.6(2) ?
    C21 C20 C19 . . 123.2(2) ?
    C21 C20 C24 . . 117.6(2) ?
    C19 C20 C24 . . 119.2(2) ?
    O2 C15 N2 . . 123.9(2) ?
    O2 C15 C14 . . 118.1(2) ?
    N2 C15 C14 . . 117.8(2) ?
    C1 C9 N1 . . 124.6(2) ?
    C1 C9 C8 . . 120.1(2) ?
    N1 C9 C8 . . 115.3(2) ?
    C12 N3 N4 . . 112.3(2) ?
    C10 N1 C9 . . 129.6(2) ?
    C10 N1 H1 . . 115.2 ?
    C9 N1 H1 . . 115.2 ?
    N4 C13 S3 . . 114.42(17) ?
    N4 C13 S2 . . 126.16(17) ?
    S3 C13 S2 . . 119.42(14) ?
    C5 C4 C3 . . 123.9(2) ?
    C5 C4 C8 . . 117.0(2) ?
    C3 C4 C8 . . 119.1(2) ?
    N3 C12 S3 . . 114.56(17) ?
    N3 C12 S1 . . 125.12(19) ?
    S3 C12 S1 . . 120.31(13) ?
    C15 C14 S2 . . 118.78(16) ?
    C15 C14 H14A . . 107.6 ?
    S2 C14 H14A . . 107.6 ?
    C15 C14 H14B . . 107.6 ?
    S2 C14 H14B . . 107.6 ?
    H14A C14 H14B . . 107.1 ?
    C10 C11 S1 . . 117.78(17) ?
    C10 C11 H11A . . 107.9 ?
    S1 C11 H11A . . 107.9 ?
    C10 C11 H11B . . 107.9 ?
    S1 C11 H11B . . 107.9 ?
    H11A C11 H11B . . 107.2 ?
    C9 C1 C2 . . 119.9(3) ?
    C9 C1 H1A . . 120.0 ?
    C2 C1 H1A . . 120.0 ?
    C18 C19 C20 . . 120.0(2) ?
    C18 C19 H19 . . 120.0 ?
    C20 C19 H19 . . 120.0 ?
    C22 C21 C20 . . 119.3(2) ?
    C22 C21 H21 . . 120.3 ?
    C20 C21 H21 . . 120.3 ?
    C21 C22 C23 . . 119.1(2) ?
    C21 C22 H22 . . 120.4 ?
    C23 C22 H22 . . 120.4 ?
    C5 C6 C7 . . 118.7(3) ?
    C5 C6 H6 . . 120.7 ?
    C7 C6 H6 . . 120.7 ?
    C16 C17 C18 . . 119.9(2) ?
    C16 C17 H17 . . 120.0 ?
    C18 C17 H17 . . 120.0 ?
    C19 C18 C17 . . 121.7(2) ?
    C19 C18 H18 . . 119.2 ?
    C17 C18 H18 . . 119.2 ?
    C3 C2 C1 . . 121.5(3) ?
    C3 C2 H2A . . 119.3 ?
    C1 C2 H2A . . 119.3 ?
    N6 C23 C22 . . 124.3(2) ?
    N6 C23 H23 . . 117.8 ?
    C22 C23 H23 . . 117.8 ?
    N5 C7 C6 . . 124.5(3) ?
    N5 C7 H7 . . 117.8 ?
    C6 C7 H7 . . 117.8 ?
    C2 C3 C4 . . 120.3(2) ?
    C2 C3 H3 . . 119.8 ?
    C4 C3 H3 . . 119.8 ?
    C6 C5 C4 . . 119.9(2) ?
    C6 C5 H5 . . 120.1 ?
    C4 C5 H5 . . 120.1 ?
    H1WA O1W H1WB . . 99(4) ?
loop_
    _geom_torsion_atom_site_label_1
    _geom_torsion_atom_site_label_2
    _geom_torsion_atom_site_label_3
    _geom_torsion_atom_site_label_4
    _geom_torsion_site_symmetry_1
    _geom_torsion_site_symmetry_2
    _geom_torsion_site_symmetry_3
    _geom_torsion_site_symmetry_4
    _geom_torsion
    _geom_torsion_publ_flag
    C23 N6 C24 C20 . . . . 2.3(3) ?
    C23 N6 C24 C16 . . . . -177.1(2) ?
    C15 N2 C16 C17 . . . . 10.7(4) ?
    C15 N2 C16 C24 . . . . -170.7(2) ?
    N6 C24 C16 C17 . . . . 179.8(2) ?
    C20 C24 C16 C17 . . . . 0.3(3) ?
    N6 C24 C16 N2 . . . . 1.1(3) ?
    C20 C24 C16 N2 . . . . -178.34(19) ?
    C7 N5 C8 C4 . . . . 1.0(3) ?
    C7 N5 C8 C9 . . . . -178.3(2) ?
    N6 C24 C20 C21 . . . . -2.6(3) ?
    C16 C24 C20 C21 . . . . 176.8(2) ?
    N6 C24 C20 C19 . . . . 178.5(2) ?
    C16 C24 C20 C19 . . . . -2.1(3) ?
    C16 N2 C15 O2 . . . . -3.4(4) ?
    C16 N2 C15 C14 . . . . 172.5(2) ?
    N5 C8 C9 C1 . . . . 178.4(2) ?
    C4 C8 C9 C1 . . . . -0.9(3) ?
    N5 C8 C9 N1 . . . . -1.7(3) ?
    C4 C8 C9 N1 . . . . 179.0(2) ?
    C13 N4 N3 C12 . . . . -0.3(3) ?
    O1 C10 N1 C9 . . . . -2.8(4) ?
    C11 C10 N1 C9 . . . . 179.8(2) ?
    C1 C9 N1 C10 . . . . -2.6(4) ?
    C8 C9 N1 C10 . . . . 177.5(2) ?
    N3 N4 C13 S3 . . . . 0.1(2) ?
    N3 N4 C13 S2 . . . . 179.95(15) ?
    C12 S3 C13 N4 . . . . 0.17(18) ?
    C12 S3 C13 S2 . . . . -179.74(14) ?
    C14 S2 C13 N4 . . . . -5.8(2) ?
    C14 S2 C13 S3 . . . . 174.10(13) ?
    N5 C8 C4 C5 . . . . -0.6(3) ?
    C9 C8 C4 C5 . . . . 178.7(2) ?
    N5 C8 C4 C3 . . . . -179.8(2) ?
    C9 C8 C4 C3 . . . . -0.4(3) ?
    N4 N3 C12 S3 . . . . 0.5(3) ?
    N4 N3 C12 S1 . . . . 179.22(15) ?
    C13 S3 C12 N3 . . . . -0.37(18) ?
    C13 S3 C12 S1 . . . . -179.18(15) ?
    C11 S1 C12 N3 . . . . -3.3(2) ?
    C11 S1 C12 S3 . . . . 175.39(14) ?
    O2 C15 C14 S2 . . . . -165.45(19) ?
    N2 C15 C14 S2 . . . . 18.5(3) ?
    C13 S2 C14 C15 . . . . 87.36(19) ?
    O1 C10 C11 S1 . . . . 154.2(2) ?
    N1 C10 C11 S1 . . . . -28.2(3) ?
    C12 S1 C11 C10 . . . . -64.46(19) ?
    N1 C9 C1 C2 . . . . -178.6(2) ?
    C8 C9 C1 C2 . . . . 1.3(4) ?
    C21 C20 C19 C18 . . . . -177.0(2) ?
    C24 C20 C19 C18 . . . . 1.8(4) ?
    C19 C20 C21 C22 . . . . -180.0(2) ?
    C24 C20 C21 C22 . . . . 1.2(3) ?
    C20 C21 C22 C23 . . . . 0.4(4) ?
    N2 C16 C17 C18 . . . . -179.7(2) ?
    C24 C16 C17 C18 . . . . 1.8(3) ?
    C20 C19 C18 C17 . . . . 0.3(4) ?
    C16 C17 C18 C19 . . . . -2.1(4) ?
    C9 C1 C2 C3 . . . . -0.3(4) ?
    C24 N6 C23 C22 . . . . -0.6(4) ?
    C21 C22 C23 N6 . . . . -0.7(4) ?
    C8 N5 C7 C6 . . . . -0.4(4) ?
    C5 C6 C7 N5 . . . . -0.7(4) ?
    C1 C2 C3 C4 . . . . -1.1(4) ?
    C5 C4 C3 C2 . . . . -177.7(3) ?
    C8 C4 C3 C2 . . . . 1.4(4) ?
    C7 C6 C5 C4 . . . . 1.1(4) ?
    C3 C4 C5 C6 . . . . 178.6(3) ?
    C8 C4 C5 C6 . . . . -0.5(4) ?
loop_
    _geom_hbond_atom_site_label_D
    _geom_hbond_atom_site_label_H
    _geom_hbond_atom_site_label_A
    _geom_hbond_site_symmetry_A
    _geom_hbond_distance_DH
    _geom_hbond_distance_HA
    _geom_hbond_distance_DA
    _geom_hbond_angle_DHA
    O1W H1WA O1 . 0.95(7) 2.07(7) 2.990(3) 162(6)
    O1W H1WB O2 2_645 0.94(4) 1.91(4) 2.841(3) 175(4)
    C11 H11B O1W 3_655 0.97 2.49 3.332(4) 145
    C23 H23 O1 1_565 0.93 2.55 3.411(4) 155
data_global
_journal_date_recd_electronic     2011-10-24
_journal_date_accepted     2011-11-08
_journal_name_full     'Acta Crystallographica, Section E'
_journal_year     2011
_journal_volume     67
_journal_issue     12
_journal_page_first     o3291
_journal_page_last     o3291
_journal_paper_category     QO
_journal_coeditor_code     HG5124
_publ_contact_author_name     'Yong-Hong Wen'
_publ_contact_author_address
;
College of Chemistry and Molecular Engineering
Qingdao University of Science and Technology
Qingdao 266042
Shandong
People's Republic of China
;
_publ_contact_author_email     wenyyhh@126.com
_publ_contact_author_fax     '086 532 84022681'
_publ_contact_author_phone     '086 532 84022681'
_publ_section_title
;\
<i>N</i>,<i>N</i>-Bis(quinolin-8-yl)-2,2'-[(1,3,4-thiadiazole-2,5-diyl)\
bis(sulfanediyl)]diacetamide monohydrate
;
loop_
    _publ_author_name
    _publ_author_address
    'Li, Xiao-Feng'
;
Institute of Marine Materials Science and Engineering
Shanghai Maritime University
Shanghai 201305
People's Republic of China
;
    'An, Yan'
;
Institute of Marine Materials Science and Engineering
Shanghai Maritime University
Shanghai 201305
People's Republic of China
;
    'Huang, Qing-Hua'
;
College of Chemistry and Molecular Engineering
Qingdao University of Science and Technology
Qingdao 266042
People's Republic of China
;
    'Wen, Yong-Hong'
;
College of Chemistry and Molecular Engineering
Qingdao University of Science and Technology
Qingdao 266042
People's Republic of China
;
