# Supplementary material for: N,N-Bis(quinolin-8-yl)-2,2′-[(1,3,4-thia­diazole-2,5-di­yl)bis­(sulfanedi­yl)]diacetamide monohydrate
Source: Acta Crystallogr Sect E Struct Rep Online. 2011 Nov 12;67(Pt 12):o3291. doi: 10.1107/S1600536811047222 (PMC3238945; doi:10.1107/S1600536811047222)
Supplement: Supplementary file 2 [file e-67-o3291-Isup2.hkl]

# 
# h,k,l, Fc-squared, Fo-squared, sigma(Fo-squared) and status flag 
# 
data_I
_shelx_title ' r294m in P2(1)/n' 
_shelx_refln_list_code          4 
_shelx_F_calc_maximum      258.93 
_exptl_crystal_F_000      1112.00 
_reflns_d_resolution_high  0.8187 
 
loop_ 
 _symmetry_equiv_pos_as_xyz 
 'x, y, z' 
 '-x+1/2, y+1/2, -z+1/2' 
 '-x, -y, -z' 
 'x-1/2, -y-1/2, z-1/2' 
 
_cell_length_a    10.8215 
_cell_length_b    10.2355 
_cell_length_c    21.5510 
_cell_angle_alpha  90.000 
_cell_angle_beta   90.068 
_cell_angle_gamma  90.000 
 
_shelx_F_squared_multiplier     1.000 
 
loop_ 
 _refln_index_h 
 _refln_index_k 
 _refln_index_l 
 _refln_F_squared_calc 
 _refln_F_squared_meas 
 _refln_F_squared_sigma 
 _refln_observed_status 
   2   0   0     6114.21     6507.82    117.70 o 
   4   0   0     4220.41     4339.02     92.30 o 
   6   0   0      921.61      735.68     34.43 o 
   8   0   0     1784.69     1710.76     41.14 o 
  10   0   0       41.04       14.38     16.02 o 
  12   0   0       20.67       17.72     20.04 o 
   1   1   0      791.57      856.45      9.97 o 
   2   1   0       15.61       17.36      2.88 o 
   3   1   0      822.50      690.53      9.64 o 
   4   1   0       18.17       36.84      9.46 o 
   5   1   0     5515.01     5860.49     53.47 o 
   6   1   0      161.34      181.99      8.93 o 
   7   1   0     1887.01     1913.70     27.04 o 
   8   1   0     2262.64     2198.33     57.88 o 
   9   1   0        5.50       24.04     11.49 o 
  10   1   0      383.77      393.30     28.97 o 
  11   1   0       25.74       27.62     14.00 o 
  12   1   0        0.34        4.48     12.44 o 
  13   1   0      114.53      123.86     26.62 o 
   0   2   0      177.11      172.75     11.45 o 
   1   2   0     7345.23     7801.93     93.43 o 
   2   2   0      720.65      749.92     14.12 o 
   3   2   0        4.69        0.83      5.02 o 
   4   2   0     2733.91     2883.37     26.08 o 
   5   2   0     4665.39     5136.78     41.71 o 
   6   2   0      293.77      349.58      9.06 o 
   7   2   0      193.34      186.34     13.68 o 
   8   2   0      532.47      510.48     30.12 o 
   9   2   0       71.94      100.63     17.06 o 
  10   2   0       45.18       51.82     14.67 o 
  11   2   0       84.76       85.31     18.80 o 
  12   2   0      154.33      147.54     23.39 o 
  13   2   0      116.79      165.93     24.93 o 
   1   3   0        9.06       11.50      4.28 o 
   2   3   0        0.28       -0.98      3.25 o 
   3   3   0      430.72      435.82     11.22 o 
   4   3   0       10.54       22.64      4.59 o 
   5   3   0     5935.35     6401.10     75.72 o 
   6   3   0      178.71      156.85      8.65 o 
   7   3   0      921.08      915.20     39.70 o 
   8   3   0        8.32       10.94      7.92 o 
   9   3   0       35.02       25.92     11.02 o 
  10   3   0      321.76      311.28     38.45 o 
  11   3   0        0.54       -6.21     10.87 o 
  12   3   0       20.62       18.96     14.64 o 
   0   4   0     8600.55     8827.48    146.30 o 
   1   4   0      185.67      158.22     10.20 o 
   2   4   0        0.81        1.55      3.31 o 
   3   4   0     3022.61     3184.19     36.66 o 
   4   4   0      456.31      498.42     13.59 o 
   5   4   0     1156.72     1073.69     22.91 o 
   6   4   0       91.47       80.62     10.79 o 
   7   4   0      761.15      675.34     26.37 o 
   8   4   0      291.23      285.15     18.67 o 
   9   4   0      625.15      555.64     24.24 o 
  10   4   0       21.72       13.17      8.62 o 
  11   4   0      111.14       90.70     18.83 o 
  12   4   0       33.61       24.58     14.63 o 
   1   5   0      190.15      223.86     12.13 o 
   2   5   0      301.26      271.69     12.08 o 
   3   5   0     1772.31     1851.60     28.55 o 
   4   5   0     1345.52     1526.05     26.17 o 
   5   5   0      396.55      414.46     14.19 o 
   6   5   0       83.07       81.45     16.70 o 
   7   5   0     1524.53     1421.07     39.74 o 
   8   5   0       79.64       72.62     11.58 o 
   9   5   0      150.32      149.53     16.08 o 
  10   5   0      294.34      230.85     20.05 o 
  11   5   0      117.02       80.58     19.06 o 
  12   5   0        3.00       12.00     13.07 o 
   0   6   0      961.48      911.79     42.40 o 
   1   6   0       95.41       72.85     11.64 o 
   2   6   0        2.13        7.39      5.84 o 
   3   6   0      954.06      917.90     28.27 o 
   4   6   0      304.84      265.67     26.62 o 
   5   6   0       66.15       75.15     15.74 o 
   6   6   0      448.13      395.42     20.87 o 
   7   6   0      535.14      496.86     23.28 o 
   8   6   0        0.35       -5.74      6.96 o 
   9   6   0       76.59       92.07     14.09 o 
  10   6   0        8.56        7.51     10.14 o 
  11   6   0        0.01      -14.20     14.20 o 
   1   7   0       54.75       68.75     12.90 o 
   2   7   0      808.72      833.95     25.48 o 
   3   7   0       11.95       18.19      7.79 o 
   4   7   0      118.37      119.07     11.15 o 
   5   7   0        8.33       18.46      8.50 o 
   6   7   0      203.13      207.97     17.77 o 
   7   7   0       35.98       35.22     10.70 o 
   8   7   0       85.56       78.47     20.41 o 
   9   7   0      251.52      235.50     21.38 o 
  10   7   0       13.45        3.86      9.74 o 
   0   8   0     1938.90     1804.49     70.76 o 
   1   8   0       15.58       16.65     10.90 o 
   2   8   0      162.77      141.38     18.36 o 
   3   8   0      166.53      163.17     13.19 o 
   4   8   0        1.04        3.53      7.82 o 
   5   8   0       80.43      100.05     14.07 o 
   6   8   0       81.46       73.87     13.08 o 
   7   8   0      124.12      119.74     16.23 o 
   8   8   0        0.73       -3.25      8.97 o 
   9   8   0       32.71       25.02     12.47 o 
  10   8   0       39.01        9.06     10.92 o 
   1   9   0     1205.24     1197.26     43.58 o 
   2   9   0       95.44       74.20     16.60 o 
   3   9   0      315.70      309.21     20.57 o 
   4   9   0      121.74      114.66     15.14 o 
   5   9   0      188.98      226.70     20.58 o 
   6   9   0      125.10      100.05     16.04 o 
   7   9   0       59.06       56.23     13.86 o 
   8   9   0      164.15      180.87     27.53 o 
   9   9   0       35.94       37.69     13.11 o 
   0  10   0        0.07      -10.16     15.88 o 
   1  10   0      285.72      285.96     26.65 o 
   2  10   0      117.23      134.07     16.70 o 
   3  10   0       65.83       81.85     18.41 o 
   4  10   0       38.41       40.71     11.68 o 
   5  10   0        4.63       15.51      9.96 o 
   6  10   0      464.05      542.07     31.18 o 
   7  10   0       97.50      118.90     17.87 o 
   1  11   0       36.10       14.50     14.82 o 
   2  11   0       70.59       65.93     28.70 o 
   3  11   0        0.14      -13.01     24.85 o 
   4  11   0      128.43      147.46     23.85 o 
   5  11   0        0.20        4.88      9.52 o 
   6  11   0       29.80       41.21     14.03 o 
   0  12   0      303.20      337.86     46.36 o 
   1  12   0      113.56      112.98     21.67 o 
   2  12   0       36.30       44.65     17.79 o 
   3  12   0        0.33        6.05     14.27 o 
 -13   0   1       56.99       62.72     22.02 o 
 -11   0   1       62.54       52.97     23.04 o 
  -9   0   1      362.83      331.52     35.72 o 
  -7   0   1     2600.90     2503.64     66.02 o 
  -5   0   1      520.86      601.92     27.00 o 
  -3   0   1    21938.81    23513.76    224.87 o 
   1   0   1      696.41      742.75     12.05 o 
   3   0   1     2381.61     2464.03     76.08 o 
   5   0   1     1075.52     1000.96     25.12 o 
   7   0   1        9.93        7.17      6.57 o 
   9   0   1     4860.34     4594.67    123.66 o 
  11   0   1      196.42      171.25     32.65 o 
  13   0   1       56.17       99.67     28.50 o 
 -13   1   1      119.02      143.89     23.02 o 
 -12   1   1        2.90        2.35     13.23 o 
 -11   1   1      225.84      225.28     26.06 o 
 -10   1   1       39.18       50.72     14.48 o 
  -9   1   1       80.35       76.68     15.31 o 
  -8   1   1     1413.45     1404.16     75.06 o 
  -7   1   1      104.28      105.86      6.86 o 
  -6   1   1      842.42      748.86     20.76 o 
  -5   1   1     2525.00     2999.15     28.72 o 
  -4   1   1     1410.30     1439.77     17.73 o 
  -3   1   1    11763.58    12742.85     81.47 o 
  -2   1   1    11770.47    12599.12     96.62 o 
  -1   1   1      610.18      591.54      8.49 o 
   0   1   1     8261.49     8748.93     70.68 o 
   1   1   1    17767.68    19098.73    175.30 o 
   2   1   1     1206.85     1064.55     13.75 o 
   3   1   1        1.51        0.85      2.73 o 
   4   1   1     3451.18     3480.41     35.11 o 
   5   1   1        1.19        2.27      3.35 o 
   6   1   1     1425.54     1440.31     23.44 o 
   7   1   1     1152.10     1147.26     22.39 o 
   8   1   1      225.68      253.16     16.27 o 
   9   1   1        4.63       -0.04      6.99 o 
  10   1   1      321.12      280.05     49.59 o 
  11   1   1       54.04       80.48     21.61 o 
  12   1   1        0.06      -10.54     12.07 o 
  13   1   1      131.83      145.98     24.47 o 
 -13   2   1        9.87       21.61     13.68 o 
 -12   2   1      134.07      155.24     23.74 o 
 -11   2   1      140.60      144.14     22.15 o 
 -10   2   1     1900.19     1884.39     57.47 o 
  -9   2   1      446.55      397.22     20.56 o 
  -8   2   1      783.56      773.74     28.41 o 
  -7   2   1      176.51      170.31     13.52 o 
  -6   2   1      199.25      164.98      6.87 o 
  -5   2   1       13.73       10.71      2.99 o 
  -4   2   1     2944.50     3130.87     30.04 o 
  -3   2   1     1965.20     2151.90     30.49 o 
  -2   2   1       10.34       10.53      3.28 o 
  -1   2   1      103.86       93.06     17.76 o 
   0   2   1     3815.30     3684.97     45.41 o 
   1   2   1      793.77      840.11     23.10 o 
   2   2   1     1859.69     1976.86     22.23 o 
   3   2   1      106.20      120.94      7.43 o 
   4   2   1       35.32       34.17      4.47 o 
   5   2   1     7499.63     8182.82     60.00 o 
   6   2   1      239.58      176.31      6.58 o 
   7   2   1      235.99      213.49     10.65 o 
   8   2   1     1750.60     1639.84     36.74 o 
   9   2   1      299.82      269.34     18.53 o 
  10   2   1      137.95      127.80     18.92 o 
  11   2   1      292.46      262.53     27.74 o 
  12   2   1      153.78      171.06     24.21 o 
  13   2   1      100.39      127.51     23.04 o 
 -12   3   1        1.41       16.00     13.09 o 
 -11   3   1      396.71      387.18     31.60 o 
 -10   3   1      136.06      114.18     19.13 o 
  -9   3   1      175.60      156.18     15.35 o 
  -8   3   1     4782.16     4677.71     68.32 o 
  -7   3   1      416.27      381.98     19.78 o 
  -6   3   1        7.51       17.47      6.90 o 
  -5   3   1      373.58      407.03     12.92 o 
  -4   3   1      292.26      310.19     12.97 o 
  -3   3   1      373.05      332.41      9.71 o 
  -2   3   1     4359.66     4476.80     41.63 o 
  -1   3   1        0.05       -3.27      3.27 o 
   0   3   1     1423.50     1350.41     26.79 o 
   1   3   1      140.17       91.23      7.52 o 
   2   3   1       11.44        3.62      4.19 o 
   3   3   1     4632.67     4829.53     48.35 o 
   4   3   1      151.30      101.80      7.01 o 
   5   3   1      173.27      235.19     10.31 o 
   6   3   1     1306.00     1281.77     23.10 o 
   7   3   1      162.25      156.10     13.44 o 
   8   3   1      204.52      228.98     18.29 o 
   9   3   1      210.35      172.36     20.80 o 
  10   3   1       42.51       41.51     10.38 o 
  11   3   1       34.47       28.64     14.48 o 
  12   3   1      263.06      265.57     29.45 o 
 -12   4   1      232.73      213.41     27.10 o 
 -11   4   1        0.87       15.93     14.03 o 
 -10   4   1      151.88      130.25     15.79 o 
  -9   4   1      189.38      169.38     16.91 o 
  -8   4   1      516.80      511.72     22.63 o 
  -7   4   1      158.80      165.64     14.75 o 
  -6   4   1       11.57       18.01      7.07 o 
  -5   4   1      158.87      181.77     15.63 o 
  -4   4   1      240.74      311.41     10.87 o 
  -3   4   1     1230.46     1228.56     20.63 o 
  -2   4   1     1261.58     1265.29     20.61 o 
  -1   4   1     8321.78     8529.03    100.44 o 
   0   4   1       98.23       68.51      8.68 o 
   1   4   1      729.02      657.03     16.80 o 
   2   4   1     1206.07     1128.86     23.67 o 
   3   4   1      402.69      413.12     14.45 o 
   4   4   1     1231.02     1080.61     20.45 o 
   5   4   1      247.24      228.23     10.68 o 
   6   4   1     1014.59     1020.83     25.67 o 
   7   4   1      639.45      627.68     23.58 o 
   8   4   1     1185.73     1130.67     32.68 o 
   9   4   1       18.70       14.91      8.47 o 
  10   4   1      606.11      536.13     26.04 o 
  11   4   1        1.11       24.18     13.47 o 
  12   4   1        6.58        3.46     12.15 o 
 -12   5   1       11.37       16.10     12.43 o 
 -11   5   1        9.30        2.79     11.13 o 
 -10   5   1       57.53       41.04     11.51 o 
  -9   5   1      187.38      180.51     17.36 o 
  -8   5   1      450.72      405.12     22.25 o 
  -7   5   1       71.20       65.84     11.38 o 
  -6   5   1     1573.03     1507.57     35.66 o 
  -5   5   1      498.38      470.33     26.97 o 
  -4   5   1      325.43      311.13     12.51 o 
  -3   5   1      336.85      279.66     11.66 o 
  -2   5   1     1369.37     1377.93     27.50 o 
  -1   5   1      743.67      786.82     30.13 o 
   0   5   1       52.72       54.70      8.96 o 
   1   5   1      129.66      156.02     10.69 o 
   2   5   1     1340.12     1411.32     24.58 o 
   3   5   1      755.01      696.15     19.60 o 
   4   5   1     2122.67     2190.19     32.95 o 
   5   5   1       52.76       53.02      7.27 o 
   6   5   1      655.75      610.27     24.81 o 
   7   5   1       80.30       76.32     11.94 o 
   8   5   1      643.07      622.07     25.66 o 
   9   5   1       10.77        4.37      8.31 o 
  10   5   1       12.45       -4.31      7.97 o 
  11   5   1        0.10       -4.28      8.43 o 
  12   5   1      147.25      166.85     24.88 o 
 -11   6   1       94.48      123.34     17.54 o 
 -10   6   1      137.62      139.29     17.54 o 
  -9   6   1      101.17      114.64     15.51 o 
  -8   6   1       32.55       27.60     10.16 o 
  -7   6   1      375.00      390.80     22.18 o 
  -6   6   1      168.93      176.97     15.86 o 
  -5   6   1      422.87      389.48     19.64 o 
  -4   6   1        1.23       -3.71      5.04 o 
  -3   6   1      239.35      249.29     23.27 o 
  -2   6   1        0.15        3.23      5.27 o 
  -1   6   1      160.05      129.90     13.83 o 
   0   6   1     2359.75     2296.26     48.61 o 
   1   6   1     1003.04     1063.56     32.20 o 
   2   6   1     6219.14     6545.46    143.47 o 
   3   6   1       26.59       50.88      7.49 o 
   4   6   1       49.79       50.83      7.51 o 
   5   6   1     2350.37     2182.07     50.56 o 
   6   6   1       29.08       17.52      8.07 o 
   7   6   1       13.91        7.18      7.85 o 
   8   6   1        9.89       18.91      8.65 o 
   9   6   1      159.54      144.38     17.06 o 
  10   6   1        9.25        3.67      9.60 o 
  11   6   1      661.12      610.25     30.65 o 
 -10   7   1        1.12      -11.36     11.36 o 
  -9   7   1      256.31      289.72     23.06 o 
  -8   7   1       21.44       38.82     10.69 o 
  -7   7   1      446.40      430.76     24.38 o 
  -6   7   1      329.98      297.81     20.93 o 
  -5   7   1       17.51       11.56      8.25 o 
  -4   7   1        2.50        2.25      5.95 o 
  -3   7   1      452.08      429.07     16.61 o 
  -2   7   1      647.26      663.88     26.25 o 
  -1   7   1      214.07      211.85     23.55 o 
   0   7   1      415.09      437.81     30.40 o 
   1   7   1      139.93      189.03     17.98 o 
   2   7   1        4.36        4.14      6.75 o 
   3   7   1      875.43      799.00     22.12 o 
   4   7   1      143.19      149.33     12.12 o 
   5   7   1        0.77       -4.88      7.01 o 
   6   7   1      671.76      665.83     29.97 o 
   7   7   1     1281.17     1236.65     37.24 o 
   8   7   1       33.53       44.31     11.61 o 
   9   7   1      139.99      130.07     16.82 o 
  10   7   1       85.90      113.15     16.86 o 
 -10   8   1       20.23       26.96     11.27 o 
  -9   8   1       71.82       78.24     18.68 o 
  -8   8   1       58.11       61.71     13.35 o 
  -7   8   1      392.13      355.48     29.97 o 
  -6   8   1      198.83      179.37     17.88 o 
  -5   8   1      107.39      118.17     14.56 o 
  -4   8   1       55.60       53.61     11.27 o 
  -3   8   1      300.77      244.65     15.01 o 
  -2   8   1       33.45       42.39     12.93 o 
  -1   8   1     1754.80     1652.26     60.09 o 
   0   8   1       11.10       15.28     12.06 o 
   1   8   1        0.01       -9.91      9.91 o 
   2   8   1        6.08       25.95     11.58 o 
   3   8   1       74.19       79.71     10.27 o 
   4   8   1        2.52       -5.29      6.36 o 
   5   8   1     1086.64     1054.53     33.81 o 
   6   8   1      595.26      603.76     26.91 o 
   7   8   1      737.86      749.03     38.51 o 
   8   8   1       14.00       26.69     11.12 o 
   9   8   1       63.30       41.09     13.80 o 
  10   8   1        1.29       15.62     10.81 o 
  -9   9   1       17.09       19.92     28.90 o 
  -8   9   1      889.07      917.05     37.06 o 
  -7   9   1        0.34        3.09      8.85 o 
  -6   9   1       61.85       68.60     13.54 o 
  -5   9   1      511.72      500.69     28.59 o 
  -4   9   1       94.34      104.20     14.65 o 
  -3   9   1       68.20       69.12     16.29 o 
  -2   9   1     1754.79     1729.36     52.05 o 
  -1   9   1      221.41      217.59     22.80 o 
   0   9   1      568.74      585.28     31.94 o 
   1   9   1       55.03       33.68     14.28 o 
   2   9   1      359.78      389.77     27.64 o 
   3   9   1       69.69       59.94     11.97 o 
   4   9   1      359.81      319.19     22.18 o 
   5   9   1      609.28      599.67     27.86 o 
   6   9   1     2160.60     2205.48     54.02 o 
   7   9   1      683.24      688.51     31.79 o 
   8   9   1        1.11        4.28     12.73 o 
   9   9   1        1.51       -0.76      9.80 o 
  -7  10   1      254.40      262.42     28.09 o 
  -6  10   1       10.35        9.42     10.02 o 
  -5  10   1        7.83        9.16      9.72 o 
  -4  10   1      147.94      163.26     18.27 o 
  -3  10   1       70.20       60.07     16.65 o 
  -2  10   1      184.74      220.66     26.80 o 
  -1  10   1       39.43       51.63     16.04 o 
   0  10   1      271.09      319.29     27.85 o 
   1  10   1      345.48      360.18     29.62 o 
   2  10   1      131.77      168.05     28.13 o 
   3  10   1        7.07        5.16     11.77 o 
   4  10   1       87.83       79.49     14.19 o 
   5  10   1      245.51      242.14     22.28 o 
   6  10   1      113.22      121.80     19.45 o 
   7  10   1       82.51      108.27     17.72 o 
  -6  11   1       10.44       -5.73     16.49 o 
  -5  11   1       40.16       39.09     12.77 o 
  -4  11   1      136.69      175.79     25.20 o 
  -3  11   1      156.92      140.14     23.25 o 
  -2  11   1       17.49       16.91     13.46 o 
  -1  11   1      145.08      151.92     34.29 o 
   0  11   1        4.57        0.64     12.03 o 
   1  11   1      148.74      162.51     23.67 o 
   2  11   1        0.10       -4.72      9.88 o 
   3  11   1       62.78       76.02     48.13 o 
   4  11   1       30.70       51.47     16.24 o 
   5  11   1      242.69      274.58     30.44 o 
   6  11   1        0.97        3.25     14.32 o 
  -3  12   1      199.73      242.89     30.02 o 
  -2  12   1      266.29      230.99     29.93 o 
  -1  12   1      232.81      267.30     42.81 o 
   0  12   1      145.50      164.06     35.41 o 
   1  12   1        8.24       10.58     18.44 o 
   2  12   1       26.91       25.87     14.88 o 
   3  12   1        9.19       27.26     14.92 o 
 -12   0   2      158.31      202.06     36.95 o 
 -10   0   2     1804.66     1732.77     77.24 o 
  -8   0   2     2251.19     2281.41     78.46 o 
  -6   0   2       52.98       45.54     14.11 o 
  -4   0   2     8310.64     8836.41    146.98 o 
  -2   0   2    66435.98    63252.75    631.74 o 
   0   0   2      439.48      478.71      8.94 o 
   2   0   2    18398.36    19454.72    186.04 o 
   4   0   2     4478.62     4550.53     60.50 o 
   6   0   2      946.09      833.19     25.08 o 
   8   0   2     1425.32     1318.27     64.01 o 
  10   0   2      254.91      230.08     33.47 o 
  12   0   2       27.72       11.79     17.79 o 
 -13   1   2        9.55       17.50     14.18 o 
 -12   1   2      363.50      468.67     35.75 o 
 -11   1   2       29.47       33.99     13.91 o 
 -10   1   2      554.16      489.33     48.74 o 
  -9   1   2      200.81      263.12     23.74 o 
  -8   1   2       28.46       33.33     10.40 o 
  -7   1   2      350.08      386.21     13.48 o 
  -6   1   2      583.38      562.77     11.90 o 
  -5   1   2      115.01      141.13      6.10 o 
  -4   1   2     1521.54     1542.01     17.04 o 
  -3   1   2    13257.90    14274.52    253.39 o 
  -2   1   2     1591.70     1598.94     17.96 o 
  -1   1   2       69.46       75.44      3.56 o 
   0   1   2     2231.90     2300.62     23.76 o 
   1   1   2      155.35      169.12      5.32 o 
   2   1   2      744.46      748.06     15.69 o 
   3   1   2     1283.15     1206.40     18.51 o 
   4   1   2       61.08       63.96      5.41 o 
   5   1   2      318.98      291.53     14.56 o 
   6   1   2      539.56      475.17     14.71 o 
   7   1   2     1158.44     1156.07     22.91 o 
   8   1   2        0.05       -4.24      4.76 o 
   9   1   2      686.88      626.33     25.45 o 
  10   1   2     1099.92     1004.15     41.08 o 
  11   1   2       31.93       17.91     12.67 o 
  12   1   2      151.72      186.71     54.37 o 
  13   1   2        6.55       11.18     14.87 o 
 -13   2   2       12.56        6.49     12.33 o 
 -12   2   2       50.63       84.01     25.29 o 
 -11   2   2      245.40      262.75     27.01 o 
 -10   2   2      124.06      147.06     20.46 o 
  -9   2   2       43.35       35.84     12.93 o 
  -8   2   2      242.39      287.00     26.54 o 
  -7   2   2     1429.39     1479.50     32.60 o 
  -6   2   2     1020.06     1049.37     15.50 o 
  -5   2   2       77.27      109.41      7.59 o 
  -4   2   2     1534.46     1566.91     17.01 o 
  -3   2   2     7195.22     7738.36     62.70 o 
  -2   2   2      312.00      254.78     10.45 o 
  -1   2   2     2009.66     2016.94     21.13 o 
   0   2   2      826.94      807.96     17.28 o 
   1   2   2      159.64      140.10      7.45 o 
   2   2   2     8102.41     8688.65     66.93 o 
   3   2   2      450.63      462.42     11.21 o 
   4   2   2      840.11      804.06     15.60 o 
   5   2   2     5291.91     5432.80     71.04 o 
   6   2   2      612.36      643.52     16.08 o 
   7   2   2      150.27      138.63      9.59 o 
   8   2   2      702.55      691.70     30.18 o 
   9   2   2        6.28        6.47      7.52 o 
  10   2   2      572.62      526.57     30.67 o 
  11   2   2      242.05      240.66     33.95 o 
  12   2   2       24.42       28.21     13.35 o 
  13   2   2       30.47       21.47     14.94 o 
 -12   3   2       14.84       14.29     14.38 o 
 -11   3   2        3.77        7.88     16.26 o 
 -10   3   2       72.04       93.74     17.50 o 
  -9   3   2       20.93       20.12      9.28 o 
  -8   3   2     1512.61     1520.80     52.45 o 
  -7   3   2        6.78       10.84      7.38 o 
  -6   3   2      180.31      199.28     12.41 o 
  -5   3   2      179.82      186.13      8.48 o 
  -4   3   2       97.53       83.21      5.48 o 
  -3   3   2     4169.49     4091.97     39.78 o 
  -2   3   2      620.96      591.49     12.31 o 
  -1   3   2      114.17      121.29      7.97 o 
   0   3   2      107.67      103.49      8.96 o 
   1   3   2       79.25       65.24      6.50 o 
   2   3   2     6859.57     7157.82     60.12 o 
   3   3   2     8168.47     8481.03     70.53 o 
   4   3   2      527.24      533.56     16.19 o 
   5   3   2     1630.10     1664.97     25.96 o 
   6   3   2      409.63      402.97     13.52 o 
   7   3   2       46.47       48.77     10.00 o 
   8   3   2      161.24      136.21     14.38 o 
   9   3   2      662.09      670.12     26.16 o 
  10   3   2       16.77       15.75      9.32 o 
  11   3   2      428.65      463.35     33.44 o 
  12   3   2       35.85       37.39     15.34 o 
 -12   4   2       37.18       39.87     14.06 o 
 -11   4   2      228.68      261.29     27.58 o 
 -10   4   2       19.80       -5.93     24.34 o 
  -9   4   2       44.92       57.14     11.41 o 
  -8   4   2       50.18       42.46     12.55 o 
  -7   4   2      391.17      345.76     30.45 o 
  -6   4   2       68.09       81.26     10.86 o 
  -5   4   2     4435.48     4478.56     60.78 o 
  -4   4   2       20.56       17.45      4.55 o 
  -3   4   2     5715.60     5849.80     54.84 o 
  -2   4   2     4866.07     5183.79     57.25 o 
  -1   4   2      169.83      160.18     15.32 o 
   0   4   2      238.58      263.66     17.45 o 
   1   4   2     5503.68     5681.98     71.71 o 
   2   4   2       62.28       89.05      6.98 o 
   3   4   2     1377.00     1222.87     21.28 o 
   4   4   2       75.16       69.67      7.01 o 
   5   4   2        9.94        7.20      4.58 o 
   6   4   2      254.56      259.28     12.50 o 
   7   4   2      999.62      990.46     30.74 o 
   8   4   2        2.05        1.41      7.11 o 
   9   4   2      293.81      287.59     27.03 o 
  10   4   2      445.27      379.01     28.19 o 
  11   4   2      569.47      632.60     37.64 o 
  12   4   2       20.94       34.78     15.73 o 
 -12   5   2       17.82       52.41     16.26 o 
 -11   5   2       10.51       12.64     11.88 o 
 -10   5   2      288.92      315.36     33.47 o 
  -9   5   2       95.40       90.18     13.37 o 
  -8   5   2      155.28      132.79     21.34 o 
  -7   5   2      372.57      410.02     21.34 o 
  -6   5   2      148.62      133.61     13.65 o 
  -5   5   2      460.76      408.43     18.52 o 
  -4   5   2     3390.75     3482.66     41.78 o 
  -3   5   2     2052.12     2084.99     30.31 o 
  -2   5   2       88.64       71.50      7.24 o 
  -1   5   2      326.14      326.34     13.56 o 
   0   5   2     1619.16     1720.70     38.23 o 
   1   5   2      139.43      138.70     14.47 o 
   2   5   2     2966.32     3001.49     37.93 o 
   3   5   2     4169.70     4257.72     47.92 o 
   4   5   2        1.80       -0.55      4.34 o 
   5   5   2      525.60      509.30     16.21 o 
   6   5   2      240.89      208.28     15.44 o 
   7   5   2      470.19      426.66     20.78 o 
   8   5   2      734.73      631.89     25.46 o 
   9   5   2        3.86       24.81      9.10 o 
  10   5   2       43.08       46.48     11.64 o 
  11   5   2       34.06       53.14     12.55 o 
  12   5   2        0.77        8.74     12.38 o 
 -11   6   2       93.85      135.54     34.63 o 
 -10   6   2      272.84      247.16     21.47 o 
  -9   6   2      322.18      328.76     22.80 o 
  -8   6   2        0.97        0.86      7.76 o 
  -7   6   2      123.85      111.11     14.09 o 
  -6   6   2       12.06        9.08      7.58 o 
  -5   6   2      187.10      212.96     16.41 o 
  -4   6   2       32.44       13.01      6.70 o 
  -3   6   2       16.44       11.03      8.34 o 
  -2   6   2      804.98      686.15     20.58 o 
  -1   6   2     1639.24     1484.28     77.41 o 
   0   6   2      243.97      229.20     16.80 o 
   1   6   2       35.39       39.25     10.16 o 
   2   6   2       39.58       39.66      8.28 o 
   3   6   2      104.62       95.56     11.80 o 
   4   6   2     1519.07     1341.36     42.43 o 
   5   6   2      179.59      154.06     11.49 o 
   6   6   2      589.44      601.64     24.08 o 
   7   6   2       92.67       79.66     12.29 o 
   8   6   2      691.77      613.26     30.13 o 
   9   6   2      139.49      100.90     14.66 o 
  10   6   2      589.15      497.15     27.65 o 
  11   6   2       11.06        9.94     18.86 o 
 -10   7   2       20.94       31.81     10.67 o 
  -9   7   2       16.46       22.72     10.80 o 
  -8   7   2       14.69        8.49     11.18 o 
  -7   7   2        5.77       14.67      8.94 o 
  -6   7   2      236.20      259.16     19.50 o 
  -5   7   2      316.06      333.42     20.58 o 
  -4   7   2      107.77      103.69     13.00 o 
  -3   7   2       39.84       46.77      8.25 o 
  -2   7   2       33.68       35.18      8.82 o 
  -1   7   2       21.40       27.34     10.50 o 
   0   7   2      209.00      219.23     18.73 o 
   1   7   2      485.34      458.46     24.14 o 
   2   7   2     1977.37     2031.71     40.32 o 
   3   7   2      576.86      558.39     23.17 o 
   4   7   2      623.84      629.96     20.30 o 
   5   7   2      714.64      748.11     27.40 o 
   6   7   2        5.84       -2.41      7.39 o 
   7   7   2     1408.21     1410.12     39.49 o 
   8   7   2        0.01       -4.74      7.78 o 
   9   7   2       90.50      115.48     16.32 o 
  10   7   2       16.41       14.02     10.75 o 
 -10   8   2       51.07       56.24     14.25 o 
  -9   8   2       48.40       54.37     13.49 o 
  -8   8   2       88.64      102.07     18.48 o 
  -7   8   2      181.30      168.37     18.06 o 
  -6   8   2        0.27       -7.74      7.74 o 
  -5   8   2      315.32      303.10     21.28 o 
  -4   8   2      240.04      210.96     17.91 o 
  -3   8   2       12.02       19.08      7.66 o 
  -2   8   2      216.60      183.96     19.97 o 
  -1   8   2       53.89       49.75     26.25 o 
   0   8   2      143.62      151.12     18.65 o 
   1   8   2      153.97      145.79     18.51 o 
   2   8   2       54.39       51.70     13.61 o 
   3   8   2      580.91      602.49     21.04 o 
   4   8   2       93.86      108.72     11.89 o 
   5   8   2        6.40       -7.71      7.71 o 
   6   8   2       66.30       80.55     13.23 o 
   7   8   2      510.35      475.21     26.61 o 
   8   8   2        0.22       11.54      9.21 o 
   9   8   2        0.06       -8.98      8.98 o 
  10   8   2       10.42        8.13     10.07 o 
  -9   9   2      205.30      222.86     28.78 o 
  -8   9   2       67.84       87.75     16.05 o 
  -7   9   2       57.55       51.78     13.37 o 
  -6   9   2       90.13       99.59     16.44 o 
  -5   9   2       95.79      131.88     16.67 o 
  -4   9   2       52.12       55.33     12.10 o 
  -3   9   2      930.51      904.32     31.99 o 
  -2   9   2      436.89      451.66     24.64 o 
  -1   9   2      164.86      134.11     19.06 o 
   0   9   2        9.37       11.34     11.74 o 
   1   9   2      552.53      466.60     29.28 o 
   2   9   2      204.76      154.39     20.57 o 
   3   9   2     1284.06     1246.33     45.40 o 
   4   9   2      222.92      238.73     19.76 o 
   5   9   2        6.23        7.64      8.49 o 
   6   9   2       29.88       14.47     10.43 o 
   7   9   2        2.80        6.18     10.03 o 
   8   9   2        3.24       -4.06     14.02 o 
   9   9   2        4.07        6.73     10.30 o 
  -7  10   2        0.34        3.28     11.99 o 
  -6  10   2        0.20        1.23      8.41 o 
  -5  10   2      129.43      135.93     19.20 o 
  -4  10   2        4.19       21.00      8.90 o 
  -3  10   2      202.84      191.44     32.99 o 
  -2  10   2      694.09      736.52     29.88 o 
  -1  10   2      279.41      296.53     26.84 o 
   0  10   2       11.03        9.20     16.40 o 
   1  10   2       43.20       47.85     15.67 o 
   2  10   2      483.42      505.00     34.61 o 
   3  10   2      304.49      268.68     26.95 o 
   4  10   2      189.80      161.86     36.30 o 
   5  10   2      349.82      378.01     25.98 o 
   6  10   2      181.34      216.79     21.47 o 
   7  10   2        5.17       21.93     11.53 o 
  -6  11   2       65.24       88.58     16.46 o 
  -5  11   2        8.92       21.28      9.87 o 
  -4  11   2       20.24       20.59     13.90 o 
  -3  11   2      618.33      682.16     93.97 o 
  -2  11   2        9.74       21.61     12.66 o 
  -1  11   2      264.04      249.18     27.13 o 
   0  11   2        2.67        9.16     13.22 o 
   1  11   2       12.87       16.89     14.40 o 
   2  11   2        4.74       -5.25      9.63 o 
   3  11   2        5.61       16.65     12.86 o 
   4  11   2       23.01       22.73     14.17 o 
   5  11   2       51.66       62.52     18.20 o 
   6  11   2        0.66       20.94     11.83 o 
  -3  12   2        3.13        5.29     14.18 o 
  -2  12   2      201.54      159.95     25.53 o 
  -1  12   2       14.09       35.86     23.25 o 
   0  12   2        0.96      -13.45     13.45 o 
   1  12   2       34.25       52.25     17.69 o 
   2  12   2       40.12       38.08     16.20 o 
   3  12   2      192.37      263.98     31.02 o 
 -13   0   3      195.88      203.56     37.83 o 
 -11   0   3      683.24      603.79     49.02 o 
  -9   0   3       31.10       76.42     21.68 o 
  -7   0   3      133.54      133.82     25.60 o 
  -5   0   3     4888.70     5115.37     68.21 o 
  -3   0   3    17066.59    18830.64    183.38 o 
  -1   0   3     1220.70     1345.41     15.89 o 
   1   0   3     1468.37     1495.86     16.93 o 
   3   0   3     2681.14     2870.48     41.31 o 
   5   0   3        9.45        3.16      9.03 o 
   7   0   3      518.48      601.06     23.51 o 
   9   0   3     1249.67     1139.03     36.85 o 
  11   0   3      141.05       78.19     24.20 o 
  13   0   3      264.15      368.87     47.65 o 
 -13   1   3       84.15      107.75     36.64 o 
 -12   1   3       10.59       35.93     21.58 o 
 -11   1   3       65.95       99.53     18.48 o 
 -10   1   3      263.72      257.93     25.33 o 
  -9   1   3      115.72      127.48     18.83 o 
  -8   1   3        3.16        8.46      9.70 o 
  -7   1   3      991.64      935.18     20.60 o 
  -6   1   3      945.41      900.32     20.66 o 
  -5   1   3      119.47      118.13      5.81 o 
  -4   1   3     3265.06     3607.97     30.49 o 
  -3   1   3      842.75      884.83     14.51 o 
  -2   1   3      111.88      132.06      5.78 o 
  -1   1   3      363.27      396.67      7.11 o 
   0   1   3        7.03        5.28      2.63 o 
   1   1   3     1025.37     1040.69     10.98 o 
   2   1   3     1357.52     1406.98     14.32 o 
   3   1   3     1524.54     1519.02     20.07 o 
   4   1   3        0.90       -0.95      2.90 o 
   5   1   3     1441.53     1447.48     22.82 o 
   6   1   3     3038.26     3089.70     38.15 o 
   7   1   3      924.20      892.09     27.99 o 
   8   1   3     1398.40     1301.18     26.42 o 
   9   1   3      564.87      557.38     22.96 o 
  10   1   3        0.26       -5.20     10.02 o 
  11   1   3       17.34        9.76     14.62 o 
  12   1   3       29.02       10.13     13.36 o 
  13   1   3       15.85       15.00     12.87 o 
 -12   2   3       83.96      114.35     19.61 o 
 -11   2   3       19.07       17.93     20.72 o 
 -10   2   3      524.43      482.63     32.05 o 
  -9   2   3      794.68      827.24     39.71 o 
  -8   2   3      445.74      440.62     20.99 o 
  -7   2   3     1507.12     1499.45     33.46 o 
  -6   2   3      925.69      970.94     19.71 o 
  -5   2   3        5.67        1.95      3.86 o 
  -4   2   3     1339.11     1331.10     20.54 o 
  -3   2   3       16.58       23.44      4.30 o 
  -2   2   3     1025.45     1015.19     12.49 o 
  -1   2   3     7367.18     8184.71     61.84 o 
   0   2   3    13797.99    14347.63    143.58 o 
   1   2   3      616.42      668.61     14.04 o 
   2   2   3     2238.41     2188.61     27.94 o 
   3   2   3     1975.99     2097.26     25.54 o 
   4   2   3       12.21        0.91      3.40 o 
   5   2   3       55.64       90.63      7.34 o 
   6   2   3      246.11      287.17     11.79 o 
   7   2   3      151.74      136.19      9.71 o 
   8   2   3      364.55      344.77     18.71 o 
   9   2   3      438.69      372.58     20.49 o 
  10   2   3       81.56       76.88     12.31 o 
  11   2   3       43.24       34.30     14.05 o 
  12   2   3      184.54      204.26     25.48 o 
 -12   3   3       15.44       37.75     13.44 o 
 -11   3   3      111.92      132.17     19.09 o 
 -10   3   3      690.01      649.29     34.40 o 
  -9   3   3       24.40       33.23     10.06 o 
  -8   3   3       18.38       22.57      9.29 o 
  -7   3   3      140.35      140.54     13.50 o 
  -6   3   3       95.01       95.36      7.95 o 
  -5   3   3      583.43      576.85     14.93 o 
  -4   3   3     1603.41     1587.35     29.57 o 
  -3   3   3       12.54        7.91      3.23 o 
  -2   3   3      998.84     1052.93     16.43 o 
  -1   3   3      538.92      503.05     26.77 o 
   0   3   3        1.31        6.59      5.27 o 
   1   3   3     3145.94     2952.01     36.37 o 
   2   3   3     3003.28     3004.97     32.62 o 
   3   3   3     2140.68     2429.60     33.86 o 
   4   3   3      166.47      154.79      8.65 o 
   5   3   3      892.17      968.26     19.95 o 
   6   3   3      326.80      306.26     15.27 o 
   7   3   3       15.50       13.62      5.37 o 
   8   3   3     2870.23     2823.65     51.03 o 
   9   3   3       24.59       29.21      9.12 o 
  10   3   3      329.31      361.27     22.47 o 
  11   3   3       81.60       86.65     17.58 o 
  12   3   3       65.72       62.08     17.02 o 
 -12   4   3      113.89      164.98     32.86 o 
 -11   4   3      216.93      235.88     28.46 o 
 -10   4   3      312.06      316.92     28.01 o 
  -9   4   3      183.75      189.66     17.26 o 
  -8   4   3      197.95      224.21     18.70 o 
  -7   4   3        4.29       17.36      7.99 o 
  -6   4   3     3063.62     2879.84     78.81 o 
  -5   4   3      944.56      923.44     25.25 o 
  -4   4   3     1887.12     1921.11     33.15 o 
  -3   4   3     1368.78     1394.17     21.81 o 
  -2   4   3     5102.23     5476.19     51.81 o 
  -1   4   3     8418.46     9220.84     87.99 o 
   0   4   3     7283.83     7797.28     95.45 o 
   1   4   3        3.97        7.35      5.27 o 
   2   4   3       26.27       47.55      5.77 o 
   3   4   3      985.82     1041.99     25.89 o 
   4   4   3     1097.47      945.27     19.63 o 
   5   4   3      549.16      579.81     16.32 o 
   6   4   3      896.58      889.13     21.12 o 
   7   4   3       17.70       20.97      8.13 o 
   8   4   3       15.50       17.51      8.68 o 
   9   4   3        3.77       -5.31      6.65 o 
  10   4   3     1285.78     1284.34     47.49 o 
  11   4   3       91.73       93.57     14.47 o 
  12   4   3        0.46       37.99     13.91 o 
 -12   5   3        0.00        1.56     11.61 o 
 -11   5   3      107.04      130.56     26.08 o 
 -10   5   3        0.44       -3.18     11.66 o 
  -9   5   3      481.54      492.67     25.44 o 
  -8   5   3      110.65      124.70     14.73 o 
  -7   5   3      472.39      484.64     22.55 o 
  -6   5   3       94.60      107.94     12.90 o 
  -5   5   3      922.58      860.40     26.04 o 
  -4   5   3      164.66      138.59      9.05 o 
  -3   5   3      148.20      130.30      8.76 o 
  -2   5   3      727.51      828.44     18.67 o 
  -1   5   3      962.85      891.33     26.61 o 
   0   5   3     2296.87     2554.50     48.24 o 
   1   5   3     1036.11      855.11     26.70 o 
   2   5   3     1047.50      978.14     23.37 o 
   3   5   3       50.87       52.16      7.58 o 
   4   5   3      424.16      361.87     14.94 o 
   5   5   3      537.03      515.88     16.53 o 
   6   5   3       58.09       59.28      9.80 o 
   7   5   3      748.34      696.30     31.57 o 
   8   5   3      377.67      336.56     28.33 o 
   9   5   3      452.08      491.76     24.72 o 
  10   5   3       12.39       -3.83      8.00 o 
  11   5   3      259.48      306.08     23.04 o 
  12   5   3        1.50        8.30     13.18 o 
 -11   6   3      121.25      131.76     20.84 o 
 -10   6   3      187.01      184.54     19.35 o 
  -9   6   3       64.67       77.73     18.72 o 
  -8   6   3      552.39      548.18     25.67 o 
  -7   6   3     1558.15     1617.36     51.82 o 
  -6   6   3       80.27       75.29     12.32 o 
  -5   6   3       73.79       68.97     11.46 o 
  -4   6   3       65.85       73.82     10.68 o 
  -3   6   3        0.28        4.49      5.23 o 
  -2   6   3      572.11      495.66     15.92 o 
  -1   6   3      761.46      765.30     27.25 o 
   0   6   3     1255.33     1334.64     57.81 o 
   1   6   3     4691.52     4621.76     75.17 o 
   2   6   3       69.11       66.01     11.13 o 
   3   6   3     1874.12     1814.33     31.76 o 
   4   6   3      111.47      150.18     11.16 o 
   5   6   3     1124.71     1117.48     25.31 o 
   6   6   3       77.59       84.30     11.72 o 
   7   6   3      587.44      608.68     25.11 o 
   8   6   3        1.87       -3.59     11.51 o 
   9   6   3      991.70      988.99     56.55 o 
  10   6   3       37.85       11.69     18.82 o 
  11   6   3       34.53       38.69     11.92 o 
 -10   7   3        8.97       19.73      9.00 o 
  -9   7   3       80.04       75.87     13.83 o 
  -8   7   3      221.19      245.07     20.86 o 
  -7   7   3      580.12      515.82     26.39 o 
  -6   7   3      915.12      857.69     30.41 o 
  -5   7   3     2212.19     2273.62     47.86 o 
  -4   7   3      402.93      396.45     20.58 o 
  -3   7   3      892.28      947.77     23.71 o 
  -2   7   3      491.17      472.87     17.13 o 
  -1   7   3      210.40      187.56     29.31 o 
   0   7   3     1277.51     1289.70     56.92 o 
   1   7   3      710.64      609.73     27.97 o 
   2   7   3     2306.21     2150.62     41.85 o 
   3   7   3      366.08      360.57     24.03 o 
   4   7   3     2016.52     1910.93     34.86 o 
   5   7   3        2.18       -1.80      6.85 o 
   6   7   3      491.82      498.92     23.54 o 
   7   7   3       56.32       60.69     11.61 o 
   8   7   3      150.09      137.70     16.62 o 
   9   7   3       31.46       28.08     10.60 o 
  10   7   3      217.78      234.30     22.94 o 
 -10   8   3       29.39       51.10     13.02 o 
  -9   8   3       24.81       39.95     11.61 o 
  -8   8   3        2.69        3.66      8.35 o 
  -7   8   3      129.13      132.21     16.26 o 
  -6   8   3      714.51      758.25     50.04 o 
  -5   8   3      708.23      703.22     28.62 o 
  -4   8   3       66.40       67.38     12.28 o 
  -3   8   3        6.00        5.54      7.88 o 
  -2   8   3      127.73      135.09     14.81 o 
  -1   8   3      621.74      561.89     42.23 o 
   0   8   3      611.58      599.89     30.04 o 
   1   8   3       64.34       61.58     15.10 o 
   2   8   3      182.67      205.73     20.68 o 
   3   8   3      107.45      104.67     11.57 o 
   4   8   3        4.08        8.14      6.92 o 
   5   8   3     1649.92     1669.56     42.45 o 
   6   8   3        0.67       -8.88      8.88 o 
   7   8   3      541.28      469.99     28.18 o 
   8   8   3      133.06      136.54     17.53 o 
   9   8   3        0.26        3.64      9.58 o 
  10   8   3      102.07      109.98     17.04 o 
  -9   9   3      173.54      217.23     25.67 o 
  -8   9   3       63.16       60.60     12.58 o 
  -7   9   3        5.80       -1.57      8.38 o 
  -6   9   3       50.62       54.34     12.71 o 
  -5   9   3      364.32      393.53     26.63 o 
  -4   9   3      242.03      247.13     31.11 o 
  -3   9   3      264.07      290.48     22.53 o 
  -2   9   3        1.91       -3.53      8.23 o 
  -1   9   3      492.66      523.48     48.95 o 
   0   9   3      341.67      362.48     26.71 o 
   1   9   3       58.74       53.76     20.52 o 
   2   9   3       47.11       36.09     13.88 o 
   3   9   3      973.48     1003.56     33.01 o 
   4   9   3      143.42      148.70     18.04 o 
   5   9   3       88.66       83.59     14.14 o 
   6   9   3       14.34       15.94     10.76 o 
   7   9   3      155.27      155.76     18.44 o 
   8   9   3       14.06       25.61     10.60 o 
   9   9   3        5.26       -5.58      8.93 o 
  -7  10   3        6.37        6.15      9.50 o 
  -6  10   3      109.42       92.68     31.50 o 
  -5  10   3       35.91       24.18     10.67 o 
  -4  10   3        1.57       20.31      8.80 o 
  -3  10   3       16.61       28.95     12.66 o 
  -2  10   3        7.10       -6.40     10.67 o 
  -1  10   3        5.02       25.31     13.54 o 
   0  10   3       41.96       19.77     14.46 o 
   1  10   3       98.34       70.69     17.71 o 
   2  10   3      325.63      303.41     21.80 o 
   3  10   3       16.43       24.40     10.72 o 
   4  10   3        7.65      -10.01     21.20 o 
   5  10   3       29.84       25.92     10.98 o 
   6  10   3        8.99       23.46     12.60 o 
   7  10   3       13.96        2.80     11.04 o 
  -6  11   3       63.80       58.78     15.04 o 
  -5  11   3       47.82       37.75     12.34 o 
  -4  11   3        1.65       16.08     13.45 o 
  -3  11   3      216.92      250.92     29.01 o 
  -2  11   3      366.92      366.37     31.84 o 
  -1  11   3      118.32      139.97     21.77 o 
   0  11   3        5.46        4.59     12.49 o 
   1  11   3        6.86        2.99     18.78 o 
   2  11   3       31.81       33.70     11.68 o 
   3  11   3        0.46      -10.26     10.26 o 
   4  11   3      202.42      214.06     26.81 o 
   5  11   3        5.70       -1.15     12.24 o 
   6  11   3       32.80       37.92     13.34 o 
  -3  12   3        2.68      -10.40     10.40 o 
  -2  12   3        6.10       17.62     12.96 o 
  -1  12   3       43.96        5.45     20.31 o 
   0  12   3       28.28       47.82     17.94 o 
   1  12   3       68.01       78.39     21.05 o 
   2  12   3        6.09        9.16     14.23 o 
   3  12   3       68.66       66.88     28.60 o 
 -12   0   4      159.79      123.05     28.22 o 
 -10   0   4      520.32      556.00     44.58 o 
  -8   0   4      411.69      442.60     23.26 o 
  -6   0   4      248.17      297.23     22.61 o 
  -4   0   4     1627.32     1609.36     24.07 o 
  -2   0   4    14236.28    15306.09    123.06 o 
   0   0   4      531.17      507.43     12.68 o 
   2   0   4      750.91      681.80     19.57 o 
   4   0   4      318.59      334.61     14.49 o 
   6   0   4      127.74      192.57     14.04 o 
   8   0   4        5.28        6.77      7.53 o 
  10   0   4      436.61      459.88     43.08 o 
  12   0   4      429.15      455.66     48.67 o 
 -13   1   4       68.05       94.41     19.47 o 
 -12   1   4        1.01       10.35      9.35 o 
 -11   1   4       25.73       34.82     12.43 o 
 -10   1   4        0.81       -2.33     10.50 o 
  -9   1   4       85.25       73.23     15.42 o 
  -8   1   4      495.97      501.94     20.18 o 
  -7   1   4        7.18       11.15      7.78 o 
  -6   1   4        0.12        0.85      3.22 o 
  -5   1   4     1741.96     1880.05     22.36 o 
  -4   1   4      901.26     1037.96     17.58 o 
  -3   1   4        0.20        4.65      3.50 o 
  -2   1   4     3091.98     3357.50     26.83 o 
  -1   1   4    18726.67    20661.35    125.89 o 
   0   1   4     5336.14     5836.04     46.18 o 
   1   1   4       57.63       70.08      3.55 o 
   2   1   4      497.26      568.97      9.15 o 
   3   1   4     3370.08     3549.06     35.13 o 
   4   1   4     6222.26     6354.77     56.50 o 
   5   1   4      515.21      549.53     14.89 o 
   6   1   4     2770.00     2776.43     44.28 o 
   7   1   4       67.55       60.38      7.58 o 
   8   1   4     2799.11     2869.28     41.25 o 
   9   1   4        1.57       -2.49      8.03 o 
  10   1   4       66.08       67.53     23.69 o 
  11   1   4      217.00      213.42     24.72 o 
  12   1   4      118.25      122.92     21.00 o 
  13   1   4        7.98       28.18     18.30 o 
 -12   2   4       23.64       37.39     12.48 o 
 -11   2   4       68.01       74.23     16.60 o 
 -10   2   4        0.55        4.67     11.20 o 
  -9   2   4     2306.68     2248.01     60.34 o 
  -8   2   4      297.67      279.35     20.14 o 
  -7   2   4      443.07      443.40     16.61 o 
  -6   2   4     1439.78     1380.46     28.26 o 
  -5   2   4      517.86      511.60     13.99 o 
  -4   2   4     1979.00     2022.76     26.63 o 
  -3   2   4     2437.37     2470.59     28.71 o 
  -2   2   4     3375.67     3600.41     29.67 o 
  -1   2   4    23120.79    24664.93    166.37 o 
   0   2   4    67045.89    68035.55    663.18 o 
   1   2   4    12323.95    13522.74    112.66 o 
   2   2   4     2010.44     2184.77     21.07 o 
   3   2   4     2465.99     2681.70     28.75 o 
   4   2   4     3848.05     4307.03     44.46 o 
   5   2   4      426.60      367.80     12.31 o 
   6   2   4      190.81      191.61     10.44 o 
   7   2   4      621.77      614.07     17.60 o 
   8   2   4       28.09       21.14      6.69 o 
   9   2   4      896.85      847.61     67.86 o 
  10   2   4       24.19       26.61     14.89 o 
  11   2   4      185.48      234.85     25.64 o 
  12   2   4        2.78       -4.36     11.66 o 
 -12   3   4       63.43      114.75     19.11 o 
 -11   3   4       17.37       20.10     11.23 o 
 -10   3   4      656.46      639.18     40.22 o 
  -9   3   4        0.70      -11.08     11.08 o 
  -8   3   4       59.52       64.26     11.33 o 
  -7   3   4      268.92      268.51     16.59 o 
  -6   3   4       66.19       65.78      7.62 o 
  -5   3   4      391.41      353.73     12.42 o 
  -4   3   4        4.56        8.73      4.17 o 
  -3   3   4      556.40      569.99     11.62 o 
  -2   3   4       60.29       74.43      5.33 o 
  -1   3   4       54.34       73.48      6.16 o 
   0   3   4     3033.08     3180.43     47.50 o 
   1   3   4     4359.24     4412.83     48.76 o 
   2   3   4       40.17       37.34      4.96 o 
   3   3   4     1965.63     1909.81     98.18 o 
   4   3   4     3746.87     3916.09     42.93 o 
   5   3   4     1290.26     1215.96     22.84 o 
   6   3   4      165.96      173.37     10.53 o 
   7   3   4     3453.69     3248.01     46.01 o 
   8   3   4      952.84      907.00     30.58 o 
   9   3   4      337.22      357.06     24.75 o 
  10   3   4      197.53      186.56     17.26 o 
  11   3   4       35.06       43.23     14.55 o 
  12   3   4       76.23       81.70     19.22 o 
 -12   4   4        2.26       19.66     11.66 o 
 -11   4   4      157.93      186.18     23.70 o 
 -10   4   4       12.58        4.59      9.98 o 
  -9   4   4      141.00      146.44     17.26 o 
  -8   4   4      660.82      581.04     36.79 o 
  -7   4   4     3161.56     3094.65     53.75 o 
  -6   4   4      275.78      285.84     16.69 o 
  -5   4   4      144.47      148.25     12.49 o 
  -4   4   4     2717.91     2839.06     32.94 o 
  -3   4   4      468.38      463.96     13.90 o 
  -2   4   4      709.22      740.87     15.52 o 
  -1   4   4       16.69        6.88      5.56 o 
   0   4   4       15.32       14.89     10.26 o 
   1   4   4     1145.45     1109.98     22.72 o 
   2   4   4       77.87       89.32      7.14 o 
   3   4   4     1262.26     1355.64     27.40 o 
   4   4   4      612.31      662.52     20.72 o 
   5   4   4      564.59      531.72     15.82 o 
   6   4   4      779.41      780.82     20.12 o 
   7   4   4      751.56      778.36     21.04 o 
   8   4   4       14.36        8.02      8.09 o 
   9   4   4      322.52      334.92     21.00 o 
  10   4   4       82.72       92.26     13.99 o 
  11   4   4       59.05       66.95     17.26 o 
  12   4   4      113.76      119.30     22.24 o 
 -11   5   4        5.95       18.16     11.68 o 
 -10   5   4      342.90      370.92     29.88 o 
  -9   5   4      111.16      108.83     14.56 o 
  -8   5   4      729.20      672.61     26.82 o 
  -7   5   4      501.21      498.73     22.48 o 
  -6   5   4      236.98      248.05     17.06 o 
  -5   5   4      280.48      273.29     16.34 o 
  -4   5   4     1767.58     1699.19     26.83 o 
  -3   5   4       21.11       26.05      5.28 o 
  -2   5   4     3391.04     3420.22     40.82 o 
  -1   5   4      582.29      739.05     19.92 o 
   0   5   4     3532.47     3836.33    115.21 o 
   1   5   4      764.92      623.65     23.63 o 
   2   5   4       19.79       30.93      7.07 o 
   3   5   4       49.81       58.92      7.17 o 
   4   5   4     1766.13     1748.63     29.88 o 
   5   5   4      434.95      399.94     15.06 o 
   6   5   4      554.63      550.01     17.91 o 
   7   5   4      633.23      626.16     24.82 o 
   8   5   4      864.78      838.99     29.19 o 
   9   5   4       28.68       33.18     10.08 o 
  10   5   4        1.60        2.15      9.59 o 
  11   5   4        3.45       18.25      9.22 o 
 -11   6   4       92.51      119.92     46.73 o 
 -10   6   4       55.58       68.12     14.83 o 
  -9   6   4      280.68      243.59     20.60 o 
  -8   6   4      673.51      716.02     28.87 o 
  -7   6   4      505.58      533.76     32.98 o 
  -6   6   4      640.32      627.77     24.90 o 
  -5   6   4      902.86      820.97     27.17 o 
  -4   6   4        2.49       -0.92      6.44 o 
  -3   6   4       43.04       45.65      7.39 o 
  -2   6   4      708.98      675.04     18.35 o 
  -1   6   4       75.51       65.38     11.19 o 
   0   6   4     3622.50     3723.86     65.77 o 
   1   6   4       75.75       43.92     10.69 o 
   2   6   4     1891.50     1964.17     37.52 o 
   3   6   4       70.92       57.69      8.14 o 
   4   6   4     1156.94     1116.20     25.03 o 
   5   6   4       59.05       54.43     14.11 o 
   6   6   4     1286.13     1263.91     50.17 o 
   7   6   4       20.63       20.58      8.55 o 
   8   6   4      130.61      139.57     15.69 o 
   9   6   4      144.55      119.86     15.42 o 
  10   6   4       18.36       33.56     12.16 o 
  11   6   4        0.19       -5.35      7.47 o 
 -10   7   4        0.58        6.33      8.91 o 
  -9   7   4        5.33        8.93      8.42 o 
  -8   7   4      485.93      510.57     33.60 o 
  -7   7   4      100.73       93.77     14.15 o 
  -6   7   4     1438.23     1408.00     38.72 o 
  -5   7   4       84.83       86.41     13.07 o 
  -4   7   4      604.88      574.00     45.87 o 
  -3   7   4      394.74      298.98     14.72 o 
  -2   7   4      334.08      309.75     14.76 o 
  -1   7   4     1482.55     1440.91     41.05 o 
   0   7   4     1036.25     1028.57     35.14 o 
   1   7   4      522.29      460.93     25.97 o 
   2   7   4       65.77       67.16     15.27 o 
   3   7   4      609.29      531.62     18.81 o 
   4   7   4       98.61       91.40     10.30 o 
   5   7   4      197.91      194.62     15.55 o 
   6   7   4      569.53      516.34     23.70 o 
   7   7   4       10.16       13.27      8.17 o 
   8   7   4      148.77      120.40     15.70 o 
   9   7   4       49.17       47.33     12.95 o 
  10   7   4        3.53        7.77      9.13 o 
  -9   8   4      127.64      114.30     16.35 o 
  -8   8   4      156.27      161.93     18.33 o 
  -7   8   4      318.91      349.91     24.11 o 
  -6   8   4       32.52       29.20     10.50 o 
  -5   8   4      155.24      203.55     18.79 o 
  -4   8   4      142.43      129.47     15.46 o 
  -3   8   4      221.67      227.84     17.95 o 
  -2   8   4      661.72      628.98     24.52 o 
  -1   8   4      629.24      567.72     30.54 o 
   0   8   4      370.40      386.37     25.42 o 
   1   8   4      181.70      156.48     19.42 o 
   2   8   4      152.16      128.98     18.03 o 
   3   8   4        4.50        6.19      6.63 o 
   4   8   4     1223.70     1165.22     29.11 o 
   5   8   4      832.51      848.17     41.13 o 
   6   8   4       27.55       20.05      9.38 o 
   7   8   4       24.89       21.68     10.64 o 
   8   8   4        0.05        7.72      9.46 o 
   9   8   4       76.66       69.08     14.07 o 
  -8   9   4      256.81      284.06     45.15 o 
  -7   9   4      114.73      156.25     24.07 o 
  -6   9   4       91.76       97.55     15.23 o 
  -5   9   4        5.22       -6.22     14.50 o 
  -4   9   4      195.07      187.61     18.82 o 
  -3   9   4      581.01      589.17     33.45 o 
  -2   9   4        0.28       -8.46      8.46 o 
  -1   9   4       19.67       28.98     19.70 o 
   0   9   4       58.71       58.90     15.23 o 
   1   9   4      495.21      462.02     45.33 o 
   2   9   4      186.50      200.05     22.17 o 
   3   9   4      394.32      373.73     46.22 o 
   4   9   4      272.96      254.04     16.75 o 
   5   9   4        0.55       -0.58      8.18 o 
   6   9   4        3.16       10.96      8.79 o 
   7   9   4      198.75      254.38     22.64 o 
   8   9   4        1.84       15.44      9.89 o 
  -7  10   4       28.57       29.07     11.41 o 
  -6  10   4       20.03       34.33     11.72 o 
  -5  10   4       20.08       28.50     11.76 o 
  -4  10   4       76.26       71.90     13.40 o 
  -3  10   4       15.56       26.48     12.89 o 
  -2  10   4        4.76       15.66     12.27 o 
  -1  10   4      220.59      211.33     23.98 o 
   0  10   4      196.91      200.87     38.93 o 
   1  10   4       94.57       72.61     17.76 o 
   2  10   4      147.02      170.20     18.29 o 
   3  10   4        8.96       -4.65      9.19 o 
   4  10   4        8.70       24.58     13.41 o 
   5  10   4       38.96       75.40     16.16 o 
   6  10   4      197.40      190.45     32.61 o 
   7  10   4       12.29       13.16     10.47 o 
  -5  11   4       48.48       70.18     14.43 o 
  -4  11   4        2.57       -5.04     15.17 o 
  -3  11   4      509.07      600.59     85.73 o 
  -2  11   4        2.28       38.63     13.84 o 
  -1  11   4       60.92       88.35     28.56 o 
   0  11   4       44.26       31.61     15.34 o 
   1  11   4        2.00       -5.23     12.85 o 
   2  11   4       20.70       22.81     11.71 o 
   3  11   4      144.16      151.87     23.49 o 
   4  11   4      155.31      162.00     24.96 o 
   5  11   4      100.46      115.73     22.08 o 
  -3  12   4       14.02       33.86     16.80 o 
  -2  12   4        0.34       17.12     12.85 o 
  -1  12   4      203.00      225.78     41.38 o 
   0  12   4       29.89       10.66     16.51 o 
   1  12   4       35.90       74.91     19.47 o 
   2  12   4        7.53       -4.01     16.10 o 
   3  12   4       52.89       46.15     22.97 o 
 -11   0   5      373.22      452.86     47.38 o 
  -9   0   5      296.92      266.00     33.68 o 
  -7   0   5      484.23      410.13     21.27 o 
  -5   0   5     3352.77     4083.97     47.71 o 
  -3   0   5     7517.79     7924.40     72.36 o 
  -1   0   5     9171.24     9928.77     86.08 o 
   1   0   5     1731.50     1700.11     20.29 o 
   3   0   5     4369.02     4599.83     59.53 o 
   5   0   5     3261.02     3185.49     67.22 o 
   7   0   5     2102.75     1953.84     44.70 o 
   9   0   5     2812.32     2757.88     87.29 o 
  11   0   5      926.34      914.04     58.29 o 
 -12   1   5       78.15      126.80     29.76 o 
 -11   1   5        4.58       26.82     12.31 o 
 -10   1   5      105.78      117.69     31.09 o 
  -9   1   5      357.97      381.09     27.28 o 
  -8   1   5        0.28        0.99      6.72 o 
  -7   1   5        0.70       -2.81      4.60 o 
  -6   1   5       82.68       80.70      7.70 o 
  -5   1   5     3203.67     3835.79     35.18 o 
  -4   1   5    11790.54    12820.50     85.80 o 
  -3   1   5     8778.37     9244.93     63.37 o 
  -2   1   5     5712.82     6209.86     44.37 o 
  -1   1   5      100.77       98.26      3.95 o 
   0   1   5     7390.45     8259.59     63.53 o 
   1   1   5    43557.05    45397.66    269.93 o 
   2   1   5      948.16     1015.84     14.31 o 
   3   1   5     3034.34     3042.56     32.10 o 
   4   1   5     1035.03     1077.90     18.73 o 
   5   1   5      487.12      445.96     13.16 o 
   6   1   5      530.19      504.60     16.48 o 
   7   1   5      288.39      297.31     13.15 o 
   8   1   5      164.10      162.42     11.61 o 
   9   1   5       15.60       16.95     10.68 o 
  10   1   5        1.47       -5.39      6.92 o 
  11   1   5      503.82      497.30     32.67 o 
  12   1   5      420.56      425.78     33.72 o 
 -12   2   5       56.64       56.61     16.26 o 
 -11   2   5        5.88       -2.81     11.38 o 
 -10   2   5       72.24       99.11     18.26 o 
  -9   2   5      396.71      375.17     27.85 o 
  -8   2   5      154.81      164.22     14.63 o 
  -7   2   5      390.01      348.00     21.67 o 
  -6   2   5       11.68       14.90      5.75 o 
  -5   2   5       36.33       39.89      6.09 o 
  -4   2   5     2276.96     2269.48     29.27 o 
  -3   2   5     2121.60     2141.34     26.87 o 
  -2   2   5    18949.23    20052.12    124.85 o 
  -1   2   5     2863.71     3340.17     28.49 o 
   0   2   5    45485.39    49098.62    455.10 o 
   1   2   5    10214.71    11131.38     73.42 o 
   2   2   5      762.95      805.29     13.07 o 
   3   2   5     1707.97     1874.14     20.15 o 
   4   2   5     3062.72     3240.38     36.99 o 
   5   2   5     1001.22      967.90     19.72 o 
   6   2   5     2157.89     2144.04     32.19 o 
   7   2   5       94.19       97.57      9.06 o 
   8   2   5       52.95       60.17     10.00 o 
   9   2   5        9.16        8.38      9.55 o 
  10   2   5      120.02      145.28     15.66 o 
  11   2   5      105.44       98.22     18.80 o 
  12   2   5       19.38       20.10     28.29 o 
 -12   3   5       19.98       53.91     13.97 o 
 -11   3   5        0.24       21.79     11.37 o 
 -10   3   5      543.34      529.52     32.37 o 
  -9   3   5        1.36       -2.10      9.29 o 
  -8   3   5      611.89      617.65     40.38 o 
  -7   3   5      385.93      371.07     19.00 o 
  -6   3   5      191.07      193.62     10.92 o 
  -5   3   5        0.17        3.71      4.76 o 
  -4   3   5      442.57      449.83     13.29 o 
  -3   3   5        4.73        9.10      3.14 o 
  -2   3   5      144.10      150.72      7.01 o 
  -1   3   5        3.89       -2.16      3.72 o 
   0   3   5     1728.59     1627.86     32.04 o 
   1   3   5     1868.57     1856.98     28.25 o 
   2   3   5     1896.15     1793.42     31.51 o 
   3   3   5      184.71      129.90      6.05 o 
   4   3   5     5279.98     5937.67     57.45 o 
   5   3   5      191.09      251.23     11.54 o 
   6   3   5     1942.76     1869.63     30.74 o 
   7   3   5      886.62      878.76     21.97 o 
   8   3   5       52.93       38.98      9.96 o 
   9   3   5      129.37      117.61     14.00 o 
  10   3   5       36.10       28.60      9.87 o 
  11   3   5       93.73       97.59     14.33 o 
  12   3   5      234.63      250.36     27.37 o 
 -12   4   5      107.12      137.54     21.72 o 
 -11   4   5       27.76       55.07     15.41 o 
 -10   4   5      615.03      660.39     36.78 o 
  -9   4   5       60.73       55.87     12.28 o 
  -8   4   5     2491.47     2578.14     54.80 o 
  -7   4   5      167.00      180.12     15.74 o 
  -6   4   5       74.59       56.62     10.28 o 
  -5   4   5        4.34        2.03      5.64 o 
  -4   4   5      769.58      732.49     16.36 o 
  -3   4   5       12.97       18.77      8.28 o 
  -2   4   5      682.18      672.64     14.91 o 
  -1   4   5       22.02       16.11      7.27 o 
   0   4   5     2904.04     3045.93     50.87 o 
   1   4   5     2558.97     2873.50     40.07 o 
   2   4   5      538.15      530.24     14.20 o 
   3   4   5      281.46      301.60     11.43 o 
   4   4   5     4535.00     4833.38     47.32 o 
   5   4   5      375.73      385.22     13.93 o 
   6   4   5        0.13        4.01      5.14 o 
   7   4   5      568.95      544.95     18.25 o 
   8   4   5       59.76       74.74     11.66 o 
   9   4   5      208.75      218.21     23.68 o 
  10   4   5      331.87      315.63     22.02 o 
  11   4   5      194.63      150.74     17.54 o 
  12   4   5        3.60       25.82     13.90 o 
 -11   5   5       89.36      119.40     19.63 o 
 -10   5   5       74.04       73.30     48.98 o 
  -9   5   5      268.31      281.53     20.73 o 
  -8   5   5     1065.99     1076.21     36.46 o 
  -7   5   5      543.52      523.64     23.11 o 
  -6   5   5      188.21      210.99     16.18 o 
  -5   5   5       92.52       90.40     19.42 o 
  -4   5   5        2.37       -3.26      6.96 o 
  -3   5   5     1114.79     1040.71     20.60 o 
  -2   5   5     1525.28     1601.75     26.12 o 
  -1   5   5      204.75      289.59     13.51 o 
   0   5   5     3517.49     3744.16     92.64 o 
   1   5   5      182.44      222.14     15.85 o 
   2   5   5      175.93      181.97     10.27 o 
   3   5   5      750.81      717.18     22.99 o 
   4   5   5      216.50      211.65     11.71 o 
   5   5   5       16.26       21.96      6.35 o 
   6   5   5      130.63      125.09     10.69 o 
   7   5   5     1709.20     1639.37     39.17 o 
   8   5   5       12.95       -0.26      7.06 o 
   9   5   5      269.91      272.79     26.89 o 
  10   5   5      169.14      174.55     18.24 o 
  11   5   5       59.91       88.07     17.47 o 
 -11   6   5      193.27      222.24     26.67 o 
 -10   6   5        0.31       13.93      8.74 o 
  -9   6   5       14.14       17.36      8.76 o 
  -8   6   5       55.77       47.86     11.51 o 
  -7   6   5      703.89      640.43     31.13 o 
  -6   6   5      204.65      209.13     17.50 o 
  -5   6   5      459.80      413.32     21.08 o 
  -4   6   5      150.24      157.68     15.78 o 
  -3   6   5     4184.80     4328.57     64.99 o 
  -2   6   5       73.62       85.08      8.64 o 
  -1   6   5     1725.18     1684.38     41.28 o 
   0   6   5       16.86       14.26      9.48 o 
   1   6   5      943.29      932.08     31.49 o 
   2   6   5      158.37      162.93     12.71 o 
   3   6   5      120.40      115.98     10.16 o 
   4   6   5       93.08       88.76      9.56 o 
   5   6   5     1218.78     1083.88     25.49 o 
   6   6   5        0.64        2.95      5.83 o 
   7   6   5       73.97       73.97     12.06 o 
   8   6   5       68.37       53.83     14.59 o 
   9   6   5       31.97       28.98     12.89 o 
  10   6   5       26.28       33.45     15.37 o 
  11   6   5        0.03        8.98      9.59 o 
 -10   7   5       21.34       13.69     16.89 o 
  -9   7   5      339.30      422.00     41.55 o 
  -8   7   5      108.93      110.02     15.37 o 
  -7   7   5        3.10       -7.35      7.35 o 
  -6   7   5      849.78      855.09     89.36 o 
  -5   7   5        0.01       -7.77      7.77 o 
  -4   7   5       12.82        4.30      7.73 o 
  -3   7   5      872.16      796.82     26.97 o 
  -2   7   5     1183.26     1163.14     48.68 o 
  -1   7   5      787.25      751.70     30.04 o 
   0   7   5      470.57      409.12     23.29 o 
   1   7   5        6.36        8.46     11.86 o 
   2   7   5     1018.15      914.93     39.57 o 
   3   7   5     2107.85     2046.89     36.22 o 
   4   7   5      582.54      569.03     19.56 o 
   5   7   5      382.75      353.72     17.02 o 
   6   7   5        3.22        9.94      7.55 o 
   7   7   5        3.03        4.57      7.46 o 
   8   7   5       18.26        7.24      8.72 o 
   9   7   5        1.14        3.28      9.42 o 
  10   7   5       64.21       64.40     13.04 o 
  -9   8   5       17.92       33.69     11.74 o 
  -8   8   5      719.05      784.82     32.63 o 
  -7   8   5      159.15      163.99     19.71 o 
  -6   8   5       13.11        3.28      8.24 o 
  -5   8   5       45.60       57.26     12.27 o 
  -4   8   5      534.53      539.12     26.23 o 
  -3   8   5      826.37      844.00     29.51 o 
  -2   8   5      276.32      238.60     17.22 o 
  -1   8   5       18.13        7.04     11.79 o 
   0   8   5      174.75      167.67     19.70 o 
   1   8   5      131.88      145.10     22.60 o 
   2   8   5      392.13      388.65     26.96 o 
   3   8   5      197.65      181.72     13.94 o 
   4   8   5       80.63       66.77     14.87 o 
   5   8   5      175.05      176.81     14.21 o 
   6   8   5        2.87        5.50      7.97 o 
   7   8   5       14.92       -2.04      8.00 o 
   8   8   5       10.49        1.72      9.15 o 
   9   8   5        2.52        5.24      9.27 o 
  -8   9   5       26.21        5.14      9.41 o 
  -7   9   5       50.05       63.88     13.53 o 
  -6   9   5       96.47      116.63     16.01 o 
  -5   9   5      170.92      191.29     19.36 o 
  -4   9   5      115.27      132.07     16.14 o 
  -3   9   5      126.02      128.09     29.59 o 
  -2   9   5       30.83       36.17     35.62 o 
  -1   9   5        0.30       -3.39     11.10 o 
   0   9   5      136.56      169.82     21.11 o 
   1   9   5      269.33      241.13     23.68 o 
   2   9   5      383.13      360.42     22.09 o 
   3   9   5        3.65        5.68      8.78 o 
   4   9   5       23.87       42.77      9.35 o 
   5   9   5       42.47       50.20     11.58 o 
   6   9   5      491.20      506.22     27.67 o 
   7   9   5      160.43      148.43     18.25 o 
   8   9   5        0.81       -4.04      8.40 o 
  -7  10   5        9.12       13.30      9.76 o 
  -6  10   5       33.96       24.71     10.80 o 
  -5  10   5        7.43       13.53     10.16 o 
  -4  10   5       78.59       79.68     13.58 o 
  -3  10   5        1.29        3.98     11.41 o 
  -2  10   5      119.78      101.84     30.51 o 
  -1  10   5       17.20        5.76     12.34 o 
   0  10   5       28.18       28.45     14.36 o 
   1  10   5      143.31      111.83     28.15 o 
   2  10   5      325.13      325.25     22.75 o 
   3  10   5      138.88      154.01     17.98 o 
   4  10   5      710.11      696.54     37.78 o 
   5  10   5       13.44       -4.07      8.64 o 
   6  10   5      144.53      138.05     18.29 o 
   7  10   5       28.99       62.80     13.92 o 
  -5  11   5       61.53       55.56     13.30 o 
  -4  11   5       28.34       65.98     17.82 o 
  -3  11   5      793.81      760.73    111.36 o 
  -2  11   5       95.80      118.48     20.61 o 
  -1  11   5      205.90      181.47     35.45 o 
   0  11   5      127.55      107.92     25.16 o 
   1  11   5       63.93       63.64     20.86 o 
   2  11   5       18.36       31.76     12.27 o 
   3  11   5      303.50      320.35     24.39 o 
   4  11   5        4.00       -9.04     16.50 o 
   5  11   5      189.35      194.32     25.84 o 
  -2  12   5       12.22       37.54     15.13 o 
  -1  12   5       14.48       35.15     22.60 o 
   0  12   5      225.85      298.66     45.33 o 
   1  12   5       12.65       21.69     16.03 o 
   2  12   5      204.50      224.76     22.88 o 
 -12   0   6      155.03      139.96     29.25 o 
 -10   0   6       56.43       56.51     22.29 o 
  -8   0   6       86.67       93.59     23.42 o 
  -6   0   6     1739.37     1888.41     31.05 o 
  -4   0   6     4654.25     5298.00     55.85 o 
  -2   0   6       61.73       67.97      6.16 o 
   0   0   6      447.93      422.97     18.78 o 
   2   0   6       85.55       62.80      9.95 o 
   4   0   6     5253.26     5147.94     69.32 o 
   6   0   6     1599.62     1559.68     48.40 o 
   8   0   6       54.71       44.01     10.30 o 
  10   0   6     2262.63     2216.24     85.83 o 
  12   0   6      187.22      190.67     36.20 o 
 -12   1   6       29.68       43.97     13.68 o 
 -11   1   6       22.38       23.52     11.75 o 
 -10   1   6      492.31      478.90     31.86 o 
  -9   1   6      103.92      123.52     14.29 o 
  -8   1   6        4.84       11.97      6.49 o 
  -7   1   6        5.35        3.59      5.19 o 
  -6   1   6      944.61     1041.56     24.29 o 
  -5   1   6     2729.86     2623.31     26.47 o 
  -4   1   6    15017.70    16160.09    105.40 o 
  -3   1   6     1231.13     1208.93     15.16 o 
  -2   1   6       52.24       65.57      3.99 o 
  -1   1   6       23.60       25.10      2.91 o 
   0   1   6     4036.70     4360.97     39.88 o 
   1   1   6    15090.43    16784.22    121.19 o 
   2   1   6     5817.90     5975.80     44.01 o 
   3   1   6       29.94       33.56      4.47 o 
   4   1   6     2539.34     2573.88     31.36 o 
   5   1   6     6970.16     7516.82     68.43 o 
   6   1   6       10.56        7.87      4.40 o 
   7   1   6      383.33      371.05     14.38 o 
   8   1   6     1427.24     1369.69     28.25 o 
   9   1   6     4153.23     4011.67     61.84 o 
  10   1   6        0.06       -1.33      6.70 o 
  11   1   6      584.33      556.00     68.14 o 
  12   1   6        0.18        4.77     12.17 o 
 -12   2   6      125.92      165.58     23.17 o 
 -11   2   6      316.39      312.01     29.27 o 
 -10   2   6      441.26      417.69     30.57 o 
  -9   2   6       60.18       77.50     34.43 o 
  -8   2   6      396.82      349.31     55.05 o 
  -7   2   6        2.44        0.34      5.73 o 
  -6   2   6       91.48       76.16      8.09 o 
  -5   2   6     4179.53     4109.41     45.43 o 
  -4   2   6      586.78      597.70     14.85 o 
  -3   2   6     6556.23     6798.47     50.86 o 
  -2   2   6        0.80        4.26      2.90 o 
  -1   2   6     7550.83     8022.63     56.62 o 
   0   2   6     3065.17     3188.78     46.94 o 
   1   2   6     1741.32     1732.03     18.67 o 
   2   2   6      462.20      450.84      9.44 o 
   3   2   6     4034.21     4167.43     38.95 o 
   4   2   6      812.62      788.68     16.90 o 
   5   2   6     1163.20     1107.37     21.50 o 
   6   2   6      613.04      609.89     17.00 o 
   7   2   6      589.65      584.17     17.79 o 
   8   2   6       28.16       29.03      7.06 o 
   9   2   6     1362.13     1322.01     35.79 o 
  10   2   6      142.92      120.84     14.62 o 
  11   2   6        8.42      -10.51     10.51 o 
  12   2   6       28.72       58.46     16.05 o 
 -12   3   6        4.14       16.03     11.38 o 
 -11   3   6        6.70       10.74     11.38 o 
 -10   3   6       42.65       22.39     12.46 o 
  -9   3   6       17.44       12.79     10.14 o 
  -8   3   6        4.60        7.12      8.44 o 
  -7   3   6        2.34       12.58      6.17 o 
  -6   3   6       83.78       82.66      8.75 o 
  -5   3   6      608.48      588.41     16.63 o 
  -4   3   6     1813.73     1875.20     28.04 o 
  -3   3   6     3914.21     3932.99     42.49 o 
  -2   3   6       17.08       24.71      4.13 o 
  -1   3   6      571.55      571.76     12.57 o 
   0   3   6     8036.25     8352.60    138.93 o 
   1   3   6      539.20      506.50     29.07 o 
   2   3   6        5.40        0.51      2.68 o 
   3   3   6      450.55      421.30     10.05 o 
   4   3   6     3090.69     3316.83     31.66 o 
   5   3   6      208.69      304.14     12.65 o 
   6   3   6       15.42        9.58      5.41 o 
   7   3   6      135.42      158.82     14.20 o 
   8   3   6      417.22      399.91     18.91 o 
   9   3   6       14.84       14.03      8.90 o 
  10   3   6        0.97       -2.95      6.63 o 
  11   3   6      114.40      120.07     15.82 o 
  12   3   6      137.71      186.57     24.41 o 
 -12   4   6        7.44       10.42     10.64 o 
 -11   4   6      359.74      455.46     34.06 o 
 -10   4   6       24.44       21.62     18.82 o 
  -9   4   6      306.51      253.16     33.40 o 
  -8   4   6       54.78       71.49     18.78 o 
  -7   4   6      165.77      178.30     19.14 o 
  -6   4   6      216.84      235.12     12.88 o 
  -5   4   6      159.17      168.42     13.16 o 
  -4   4   6      102.57      105.21     10.53 o 
  -3   4   6       88.10       73.60      6.20 o 
  -2   4   6       60.59       57.75      7.50 o 
  -1   4   6      722.84      648.10     17.17 o 
   0   4   6      950.09      947.75     45.54 o 
   1   4   6        0.64        4.84      7.09 o 
   2   4   6      304.94      347.03     13.21 o 
   3   4   6     1417.60     1518.58     25.04 o 
   4   4   6     2690.82     2828.39     30.04 o 
   5   4   6     3212.78     3110.84     41.44 o 
   6   4   6      818.19      748.05     20.32 o 
   7   4   6        8.17        3.68      5.74 o 
   8   4   6      115.79      113.10     13.49 o 
   9   4   6      635.22      565.95     28.28 o 
  10   4   6      424.11      438.40     26.61 o 
  11   4   6      148.09      149.27     17.93 o 
  12   4   6        1.43       10.45     12.82 o 
 -11   5   6       73.54       48.25     19.60 o 
 -10   5   6      131.51      153.65     21.76 o 
  -9   5   6        5.96       10.54      9.26 o 
  -8   5   6      243.21      213.96     18.17 o 
  -7   5   6      862.34      833.17     28.93 o 
  -6   5   6      726.78      693.75     25.01 o 
  -5   5   6        0.15       -2.69      6.59 o 
  -4   5   6      195.04      163.98     13.35 o 
  -3   5   6     1698.36     1670.73     26.69 o 
  -2   5   6       49.25       51.46      6.58 o 
  -1   5   6       55.25       76.38      8.50 o 
   0   5   6      366.19      367.03     24.85 o 
   1   5   6      799.11      756.36     34.94 o 
   2   5   6     1534.27     1482.10     25.77 o 
   3   5   6     1516.76     1569.31     27.43 o 
   4   5   6       13.63       21.50      6.00 o 
   5   5   6        0.29        1.34      5.47 o 
   6   5   6      515.20      532.78     18.29 o 
   7   5   6      377.09      334.13     16.23 o 
   8   5   6      541.77      466.84     22.61 o 
   9   5   6      171.03      168.24     22.81 o 
  10   5   6      178.59      217.38     20.24 o 
  11   5   6        3.53       -2.42      8.88 o 
 -11   6   6       88.53      103.61     22.60 o 
 -10   6   6        1.78       11.26     17.52 o 
  -9   6   6        0.00        7.23      8.61 o 
  -8   6   6       16.40       13.14     11.49 o 
  -7   6   6       22.51       37.50      9.91 o 
  -6   6   6       35.79       34.41     10.80 o 
  -5   6   6       90.94       81.64     12.08 o 
  -4   6   6       10.11        9.03      7.61 o 
  -3   6   6      396.35      396.95     14.80 o 
  -2   6   6     1246.02     1165.92     24.10 o 
  -1   6   6       10.42        5.59      7.19 o 
   0   6   6      160.28      143.12     14.93 o 
   1   6   6      186.90      148.34     23.59 o 
   2   6   6       36.35       39.68      8.13 o 
   3   6   6        1.06        5.73      5.44 o 
   4   6   6        1.77        5.06      5.77 o 
   5   6   6        4.60        3.89      6.08 o 
   6   6   6     1194.81     1118.18     27.11 o 
   7   6   6       28.14       24.05      8.97 o 
   8   6   6        1.15       -2.79      7.03 o 
   9   6   6       35.31       18.88      9.99 o 
  10   6   6      337.29      314.98     28.71 o 
  11   6   6       82.41       91.01     14.49 o 
 -10   7   6      367.68      385.46     26.97 o 
  -9   7   6       95.61      142.78     17.37 o 
  -8   7   6      169.67      185.43     18.78 o 
  -7   7   6       54.06       48.97     11.59 o 
  -6   7   6      148.81      121.45     15.04 o 
  -5   7   6     1288.12     1182.69     35.00 o 
  -4   7   6     1905.81     1876.55     42.54 o 
  -3   7   6       10.38       13.70     10.77 o 
  -2   7   6      533.19      457.88     27.64 o 
  -1   7   6       44.55       21.70     10.80 o 
   0   7   6       15.67        9.84      9.56 o 
   1   7   6       11.42       -5.56      8.94 o 
   2   7   6     1053.33     1036.86     37.39 o 
   3   7   6       63.98       61.72      9.00 o 
   4   7   6      493.48      467.74     21.52 o 
   5   7   6      116.21      117.63     13.34 o 
   6   7   6      131.97      119.18     17.20 o 
   7   7   6       11.11       10.37      7.62 o 
   8   7   6       33.06       29.37     12.25 o 
   9   7   6       11.43        8.05      8.81 o 
  10   7   6      103.72      102.39     15.98 o 
  -9   8   6       98.51      108.25     16.37 o 
  -8   8   6       15.10       24.55     10.42 o 
  -7   8   6        1.28       -1.47      8.17 o 
  -6   8   6      574.75      568.24     27.32 o 
  -5   8   6      223.22      225.51     19.36 o 
  -4   8   6      346.53      359.64     21.93 o 
  -3   8   6      323.13      294.85     27.22 o 
  -2   8   6       40.29       46.92     13.69 o 
  -1   8   6       45.39       51.99     13.60 o 
   0   8   6        9.18       12.20     11.17 o 
   1   8   6      211.56      223.00     23.25 o 
   2   8   6     1873.01     1730.69     50.60 o 
   3   8   6     1442.66     1367.52     36.24 o 
   4   8   6       62.75       69.35      9.95 o 
   5   8   6        1.22       -0.59      6.20 o 
   6   8   6       43.53       59.03     11.55 o 
   7   8   6      245.56      247.44     20.67 o 
   8   8   6      103.66      123.50     17.57 o 
   9   8   6       43.10       46.76     13.39 o 
  -8   9   6       18.10       28.93     11.36 o 
  -7   9   6      154.90      175.27     19.70 o 
  -6   9   6       55.77       72.07     14.17 o 
  -5   9   6      155.82      188.44     19.32 o 
  -4   9   6       58.94       35.13     11.42 o 
  -3   9   6       17.30       19.39     12.43 o 
  -2   9   6       29.83       18.75     11.57 o 
  -1   9   6        0.46       10.53     15.95 o 
   0   9   6        2.55       -9.71      9.71 o 
   1   9   6       29.02        9.76     15.13 o 
   2   9   6       41.59       30.89      9.84 o 
   3   9   6       92.83      113.28     14.51 o 
   4   9   6       82.55       99.48     12.96 o 
   5   9   6       31.01       19.18      9.06 o 
   6   9   6       21.10        4.43      8.50 o 
   7   9   6        6.42        2.40     12.86 o 
   8   9   6        7.19       17.50     10.32 o 
  -7  10   6        2.96       -8.24      8.24 o 
  -6  10   6        2.73        5.91      9.58 o 
  -5  10   6      425.15      478.99     28.83 o 
  -4  10   6       58.06       67.34     13.30 o 
  -3  10   6      171.62      172.74     23.00 o 
  -2  10   6      145.48      109.76     18.88 o 
  -1  10   6        0.20       -5.52     16.43 o 
   0  10   6      145.85      131.92     21.05 o 
   1  10   6      468.12      538.56     45.50 o 
   2  10   6       83.54       77.69     14.12 o 
   3  10   6      802.32      896.97     33.40 o 
   4  10   6        4.54       17.13     10.44 o 
   5  10   6        4.55       23.71      9.98 o 
   6  10   6        7.97       -7.24      8.99 o 
   7  10   6      493.93      487.65     29.85 o 
  -5  11   6      217.55      244.41     30.00 o 
  -4  11   6      119.87      161.95     24.61 o 
  -3  11   6       12.85       22.47     14.15 o 
  -2  11   6      127.52      150.91     29.96 o 
  -1  11   6      106.22       95.85     30.27 o 
   0  11   6      116.95      146.97     22.34 o 
   1  11   6       18.38       22.53     14.22 o 
   2  11   6      319.09      337.77     33.20 o 
   3  11   6      219.70      228.97     21.64 o 
   4  11   6       28.79       45.09     15.63 o 
   5  11   6       16.89       14.69     18.68 o 
  -2  12   6       34.71       65.58     25.09 o 
  -1  12   6      394.86      465.58     51.74 o 
   0  12   6       32.50       -2.18     20.25 o 
   1  12   6      122.53      137.83     24.31 o 
   2  12   6       17.54       49.97     20.59 o 
 -11   0   7       35.69       45.47     22.09 o 
  -9   0   7      359.84      336.60     25.53 o 
  -7   0   7     1017.70      996.04     33.22 o 
  -5   0   7      480.77      601.92     16.43 o 
  -3   0   7     2674.46     2861.42     35.47 o 
  -1   0   7        9.70       14.80      3.50 o 
   1   0   7     3260.53     3441.71     82.66 o 
   3   0   7     8477.29     8963.14    131.20 o 
   5   0   7       66.54       71.80      9.97 o 
   7   0   7      420.72      396.93     21.92 o 
   9   0   7      995.87     1044.41     37.49 o 
  11   0   7       41.01       16.16     17.04 o 
 -12   1   7        0.05        0.46     14.83 o 
 -11   1   7      203.81      212.46     24.85 o 
 -10   1   7        0.24        0.17      9.95 o 
  -9   1   7        0.19        0.06      7.29 o 
  -8   1   7      220.11      224.32     13.85 o 
  -7   1   7      582.14      592.69     18.32 o 
  -6   1   7     2414.71     2427.62     30.94 o 
  -5   1   7     3289.85     3246.35     29.25 o 
  -4   1   7      622.37      628.13     10.96 o 
  -3   1   7      106.05      110.81      5.14 o 
  -2   1   7      181.65      209.04      6.26 o 
  -1   1   7     6553.25     7042.58     46.05 o 
   0   1   7        6.67        3.75      2.65 o 
   1   1   7    16838.45    17935.76    113.54 o 
   2   1   7      652.40      664.27     10.87 o 
   3   1   7      154.30      159.34      8.32 o 
   4   1   7      662.87      624.46     14.60 o 
   5   1   7       21.20       20.55      4.90 o 
   6   1   7      953.77      932.61     20.79 o 
   7   1   7      957.11      884.20     21.65 o 
   8   1   7      683.69      645.30     19.80 o 
   9   1   7     1333.91     1302.06     29.40 o 
  10   1   7       30.10       15.97      8.90 o 
  11   1   7        3.07       16.07     10.77 o 
  12   1   7        4.47       -9.59     10.84 o 
 -12   2   7      423.72      509.42     36.63 o 
 -11   2   7        5.78       -3.54     21.03 o 
 -10   2   7      254.53      283.64     20.72 o 
  -9   2   7      387.94      352.50     27.47 o 
  -8   2   7       12.99        3.92      9.58 o 
  -7   2   7      318.33      304.62     13.80 o 
  -6   2   7     6829.73     6929.59     68.20 o 
  -5   2   7        0.04       -4.95      4.95 o 
  -4   2   7     2275.92     2198.03     33.34 o 
  -3   2   7      776.48      748.22     14.69 o 
  -2   2   7     1240.31     1232.84     16.24 o 
  -1   2   7     7158.64     7631.67     55.10 o 
   0   2   7     4564.85     4788.89     59.97 o 
   1   2   7     6199.07     6574.54     48.64 o 
   2   2   7     7865.03     8412.83     60.51 o 
   3   2   7       50.94       53.02      6.94 o 
   4   2   7       34.84       37.11      6.37 o 
   5   2   7     1479.99     1568.40     45.36 o 
   6   2   7     1636.20     1624.22     28.46 o 
   7   2   7      181.81      181.23     14.51 o 
   8   2   7       37.41       26.08      7.15 o 
   9   2   7       45.18       46.25      8.24 o 
  10   2   7        3.12       -5.01      8.73 o 
  11   2   7       11.49       16.11      9.63 o 
  12   2   7       28.97       39.73     14.71 o 
 -12   3   7        0.14      -16.02     16.02 o 
 -11   3   7       87.70       90.04     22.63 o 
 -10   3   7      128.04      121.57     19.30 o 
  -9   3   7      165.42      173.08     26.11 o 
  -8   3   7       19.52       14.66      8.72 o 
  -7   3   7      107.64       98.84     10.26 o 
  -6   3   7      155.21      162.23     11.08 o 
  -5   3   7     3300.54     3381.61     42.24 o 
  -4   3   7      424.99      389.23     15.96 o 
  -3   3   7      646.37      600.14     11.86 o 
  -2   3   7     4451.28     4722.76     44.85 o 
  -1   3   7     3376.21     3594.19     36.95 o 
   0   3   7       25.49       40.17      7.98 o 
   1   3   7        1.26       11.13      6.11 o 
   2   3   7      781.79      714.42     13.18 o 
   3   3   7     1134.86     1128.16     21.61 o 
   4   3   7      343.32      381.82     10.02 o 
   5   3   7      181.05      167.64     10.41 o 
   6   3   7      528.47      530.78     21.97 o 
   7   3   7       58.06       70.53      8.52 o 
   8   3   7     1253.05     1174.38     37.07 o 
   9   3   7      211.29      189.56     16.82 o 
  10   3   7       65.89       57.37     11.47 o 
  11   3   7       13.63        9.76      8.75 o 
  12   3   7        4.67       16.79     12.81 o 
 -12   4   7       12.10       53.89     16.46 o 
 -11   4   7       45.57       73.67     16.63 o 
 -10   4   7        9.11        7.49     10.44 o 
  -9   4   7      111.62       92.78     26.62 o 
  -8   4   7     1125.99     1097.11     37.54 o 
  -7   4   7       74.16       65.40     11.59 o 
  -6   4   7        1.60       -5.70      5.70 o 
  -5   4   7        9.61       10.24      5.77 o 
  -4   4   7       18.25        5.17      7.12 o 
  -3   4   7     1275.78     1304.74     21.57 o 
  -2   4   7      247.73      230.43      9.74 o 
  -1   4   7      140.27      167.43     18.64 o 
   0   4   7     1743.26     1829.25     39.25 o 
   1   4   7      201.71      218.59     15.25 o 
   2   4   7      152.56      161.99      9.12 o 
   3   4   7     2650.73     2661.75     29.63 o 
   4   4   7      112.68      129.15     14.66 o 
   5   4   7       52.35       58.58      7.64 o 
   6   4   7       69.38       77.37      9.27 o 
   7   4   7      180.63      188.60     13.05 o 
   8   4   7     1168.15     1109.11     32.38 o 
   9   4   7        0.91        7.39     13.72 o 
  10   4   7       83.25       85.46     13.74 o 
  11   4   7        3.81       13.13      9.70 o 
  12   4   7       60.98       69.10     23.28 o 
 -11   5   7        0.33        8.50     30.61 o 
 -10   5   7       43.55       51.95     16.70 o 
  -9   5   7      253.75      261.08     20.77 o 
  -8   5   7       76.18       85.14     13.12 o 
  -7   5   7        0.61        7.20      8.08 o 
  -6   5   7       83.41       86.30     12.68 o 
  -5   5   7     1069.53     1098.09     43.49 o 
  -4   5   7       32.41       42.94      8.89 o 
  -3   5   7      982.12     1017.76     25.87 o 
  -2   5   7      185.55      189.05     10.16 o 
  -1   5   7       10.89       14.54      6.30 o 
   0   5   7     2879.38     2885.00     54.40 o 
   1   5   7     1514.57     1459.19     37.94 o 
   2   5   7      421.86      434.42     15.28 o 
   3   5   7      150.60      145.85     13.94 o 
   4   5   7      246.13      226.30     12.46 o 
   5   5   7       70.62       66.41      8.81 o 
   6   5   7       46.65       43.98      8.36 o 
   7   5   7      321.61      310.11     16.03 o 
   8   5   7       11.64       23.17      8.66 o 
   9   5   7      488.15      455.37     24.17 o 
  10   5   7        0.06        8.41      8.23 o 
  11   5   7       14.23        8.90     10.61 o 
 -11   6   7       67.54      100.72     19.55 o 
 -10   6   7        0.00       12.20     10.69 o 
  -9   6   7        2.22        7.05      8.63 o 
  -8   6   7       47.22       42.79     11.01 o 
  -7   6   7       31.70       31.72     13.44 o 
  -6   6   7       16.59        3.66      7.66 o 
  -5   6   7      632.86      631.37     24.40 o 
  -4   6   7       16.53       25.79      9.01 o 
  -3   6   7       20.77       10.19      7.35 o 
  -2   6   7       39.80       27.05      6.47 o 
  -1   6   7      820.68      722.95     36.20 o 
   0   6   7        1.36       13.36     14.45 o 
   1   6   7      142.30      125.18     15.44 o 
   2   6   7       26.61       18.12     11.69 o 
   3   6   7       48.45       50.93      7.79 o 
   4   6   7       60.16       50.20      8.20 o 
   5   6   7      600.09      548.84     19.03 o 
   6   6   7        5.80        3.87      8.53 o 
   7   6   7      327.92      318.12     29.88 o 
   8   6   7      150.87      107.61     14.21 o 
   9   6   7       29.24       26.90     10.68 o 
  10   6   7        5.76       25.87     10.32 o 
  11   6   7        9.85        0.24     11.32 o 
 -10   7   7       30.22       39.93     11.76 o 
  -9   7   7       49.72       70.32     13.57 o 
  -8   7   7       44.24       64.99     13.18 o 
  -7   7   7        2.55       14.36      9.07 o 
  -6   7   7       16.37       31.38     10.22 o 
  -5   7   7      122.61      118.80     14.79 o 
  -4   7   7       12.37       17.32      8.78 o 
  -3   7   7      139.62      149.72     14.78 o 
  -2   7   7        0.78       -6.64      6.64 o 
  -1   7   7        2.93       -9.93     10.12 o 
   0   7   7       72.71       69.06     13.23 o 
   1   7   7     2564.55     2334.79     89.03 o 
   2   7   7      160.92      161.37     14.54 o 
   3   7   7      465.97      431.04     20.14 o 
   4   7   7     3071.74     3022.33     46.08 o 
   5   7   7       11.14        5.68      8.28 o 
   6   7   7      105.87      114.11     11.67 o 
   7   7   7       72.95       66.46     12.22 o 
   8   7   7       56.32       53.34     14.28 o 
   9   7   7       15.36       19.56     11.54 o 
  10   7   7       26.49       36.20     10.94 o 
  -9   8   7      121.59      107.89     16.55 o 
  -8   8   7        2.90        8.47     10.49 o 
  -7   8   7      229.54      289.80     35.09 o 
  -6   8   7       37.10       21.57     16.09 o 
  -5   8   7       13.68       21.39      9.75 o 
  -4   8   7      236.39      230.73     18.78 o 
  -3   8   7      111.73      127.38     14.91 o 
  -2   8   7       51.84       35.93     13.68 o 
  -1   8   7      113.28       90.22     15.68 o 
   0   8   7      813.83      816.71     34.90 o 
   1   8   7      673.43      717.80     33.15 o 
   2   8   7        0.06        4.12      7.63 o 
   3   8   7     2144.00     2157.61     46.32 o 
   4   8   7       73.10       70.32     10.43 o 
   5   8   7        6.56       18.70      7.05 o 
   6   8   7       23.57       23.05      9.09 o 
   7   8   7       63.07       71.09     13.25 o 
   8   8   7      291.62      299.86     23.05 o 
   9   8   7      323.16      343.02     37.16 o 
  -8   9   7       78.96       72.55     14.87 o 
  -7   9   7        3.74        9.05      9.30 o 
  -6   9   7        2.27        6.94      9.70 o 
  -5   9   7      148.80      151.54     17.98 o 
  -4   9   7       24.36       10.91     11.74 o 
  -3   9   7       23.90       25.91     21.20 o 
  -2   9   7      233.07      217.50     25.05 o 
  -1   9   7      150.28      116.95     18.52 o 
   0   9   7      113.73      100.50     17.96 o 
   1   9   7       20.54       25.27     12.60 o 
   2   9   7      857.34      843.13     40.56 o 
   3   9   7      349.42      381.79     30.17 o 
   4   9   7       41.33       61.42     15.57 o 
   5   9   7        0.32       -0.15      8.54 o 
   6   9   7      139.18      145.44     17.35 o 
   7   9   7       79.93       91.24     14.58 o 
   8   9   7      128.41      155.00     21.33 o 
  -7  10   7       34.08       47.82     16.51 o 
  -6  10   7      448.40      472.86     29.55 o 
  -5  10   7       50.31       37.42     12.42 o 
  -4  10   7      141.70      175.94     42.27 o 
  -3  10   7      104.06       86.60     17.65 o 
  -2  10   7       84.09      103.45     18.44 o 
  -1  10   7        8.91       46.29     22.77 o 
   0  10   7      324.28      389.54     29.72 o 
   1  10   7       77.03       66.02     17.42 o 
   2  10   7      161.47      162.71     18.31 o 
   3  10   7        0.61       -8.44      8.44 o 
   4  10   7        6.39        9.07      8.95 o 
   5  10   7      108.37      118.14     18.25 o 
   6  10   7       72.95       57.74     13.05 o 
   7  10   7      387.90      412.44     27.89 o 
  -5  11   7      258.28      282.80     53.04 o 
  -4  11   7       25.96       30.91     14.95 o 
  -3  11   7       75.52      107.46     20.03 o 
  -2  11   7       78.53      124.27     23.69 o 
  -1  11   7      252.25      358.24     46.63 o 
   0  11   7       66.26       84.50     19.24 o 
   1  11   7      284.25      318.48     30.58 o 
   2  11   7      128.83      166.41     19.41 o 
   3  11   7      108.21      123.93     17.44 o 
   4  11   7       14.08       30.50     14.17 o 
   5  11   7      263.91      318.89     31.86 o 
  -1  12   7       97.61      106.28     25.97 o 
   0  12   7       72.46       65.85     30.13 o 
 -12   0   8       21.15       44.58     19.29 o 
 -10   0   8      845.33      858.21     55.70 o 
  -8   0   8      254.53      278.49     21.51 o 
  -6   0   8      967.43     1125.13     60.84 o 
  -4   0   8      260.19      261.76     11.30 o 
  -2   0   8      341.83      337.83     10.98 o 
   0   0   8     4739.90     4650.81     63.00 o 
   2   0   8     4884.76     5187.89     91.64 o 
   4   0   8     2050.66     2034.79     38.93 o 
   6   0   8     1036.20     1065.94     31.52 o 
   8   0   8      788.92      754.77     42.27 o 
  10   0   8      405.41      362.99     25.54 o 
  12   0   8       54.98       74.58     23.93 o 
 -12   1   8      121.61      140.93     21.55 o 
 -11   1   8       58.83       67.31     16.09 o 
 -10   1   8       13.85       21.62     12.88 o 
  -9   1   8       50.65       67.68     11.36 o 
  -8   1   8      529.97      478.62     18.18 o 
  -7   1   8       74.27       66.91      8.94 o 
  -6   1   8      993.82      983.99     20.92 o 
  -5   1   8       57.92       55.53      4.77 o 
  -4   1   8       68.62       66.38      5.72 o 
  -3   1   8       34.75       38.13      3.97 o 
  -2   1   8      780.87      721.59     11.16 o 
  -1   1   8     3717.40     4058.16     32.89 o 
   0   1   8     7610.06     7885.82     57.20 o 
   1   1   8     1658.00     1703.25     18.00 o 
   2   1   8      308.35      315.01      7.71 o 
   3   1   8     3053.77     3426.66     31.73 o 
   4   1   8      224.86      224.00      9.87 o 
   5   1   8       94.59       82.55      7.53 o 
   6   1   8      482.25      434.86     18.94 o 
   7   1   8     1344.63     1260.42     26.25 o 
   8   1   8     1485.31     1427.60     29.63 o 
   9   1   8      258.42      260.63     15.25 o 
  10   1   8        0.07        6.81      7.73 o 
  11   1   8      196.15      207.96     24.07 o 
  12   1   8        5.24       16.40     12.95 o 
 -12   2   8       18.58       48.93     15.73 o 
 -11   2   8        0.33       -0.12     17.01 o 
 -10   2   8       58.80       71.65     12.47 o 
  -9   2   8      109.18      105.77     14.02 o 
  -8   2   8      337.66      346.09     28.46 o 
  -7   2   8     3237.89     3318.42     44.74 o 
  -6   2   8       39.20       38.87      7.37 o 
  -5   2   8      563.55      507.96     15.38 o 
  -4   2   8      567.85      561.18     11.06 o 
  -3   2   8        1.21        6.84      3.66 o 
  -2   2   8      176.33      155.33      6.11 o 
  -1   2   8      294.79      381.22      8.63 o 
   0   2   8      482.13      582.07     17.92 o 
   1   2   8        4.29        1.53      3.05 o 
   2   2   8     2331.37     2420.50     30.60 o 
   3   2   8      369.15      404.89     10.02 o 
   4   2   8      513.62      498.92     20.27 o 
   5   2   8      691.07      641.68     16.90 o 
   6   2   8      571.79      569.72     19.23 o 
   7   2   8       77.82       85.40      9.30 o 
   8   2   8      194.77      202.34     13.35 o 
   9   2   8       77.45       64.35      9.26 o 
  10   2   8      748.08      687.60     50.30 o 
  11   2   8        3.33        6.04      8.60 o 
  12   2   8        2.46       18.72     18.82 o 
 -12   3   8       55.36       72.35     17.59 o 
 -11   3   8        2.94        4.51      8.65 o 
 -10   3   8       97.87       69.51     16.66 o 
  -9   3   8      514.60      495.29     30.12 o 
  -8   3   8      934.71      855.04     81.77 o 
  -7   3   8        1.39       -5.97      5.97 o 
  -6   3   8      698.40      665.70     19.12 o 
  -5   3   8      782.65      795.52     19.58 o 
  -4   3   8      672.69      698.70     17.42 o 
  -3   3   8     3701.62     3760.12     35.49 o 
  -2   3   8      132.89      141.99      6.93 o 
  -1   3   8     5313.56     5741.70     51.98 o 
   0   3   8       49.54       68.85     14.62 o 
   1   3   8       75.88      117.56      9.94 o 
   2   3   8       86.39       84.67      5.77 o 
   3   3   8     2121.18     2246.04     25.87 o 
   4   3   8      229.23      247.02      8.94 o 
   5   3   8       94.53      106.73      9.06 o 
   6   3   8      567.91      542.15     17.29 o 
   7   3   8     1708.13     1662.44     31.56 o 
   8   3   8       75.30       73.17      9.52 o 
   9   3   8        0.04       -4.53      7.02 o 
  10   3   8        0.45       -6.70      6.70 o 
  11   3   8       34.95       61.61     12.63 o 
  12   3   8       45.51       67.61     19.94 o 
 -11   4   8      102.09      126.60     20.06 o 
 -10   4   8      246.06      298.56     27.57 o 
  -9   4   8      231.49      202.95     30.17 o 
  -8   4   8     1447.22     1407.41     37.43 o 
  -7   4   8     1860.29     1839.22     56.86 o 
  -6   4   8       71.89       78.66      9.69 o 
  -5   4   8       45.10       51.64      7.89 o 
  -4   4   8      755.56      666.71     28.63 o 
  -3   4   8      157.99      171.89      8.87 o 
  -2   4   8       88.72      101.28      7.48 o 
  -1   4   8       92.33       70.34      6.71 o 
   0   4   8       35.44       45.23      9.38 o 
   1   4   8     2950.97     3230.66     62.89 o 
   2   4   8        0.48        0.71      3.32 o 
   3   4   8      116.42      103.33      6.84 o 
   4   4   8      187.12      209.63     11.33 o 
   5   4   8     1593.24     1513.85     28.19 o 
   6   4   8      152.25      142.28     11.42 o 
   7   4   8     2430.44     2389.51     45.12 o 
   8   4   8        2.39       10.76      6.45 o 
   9   4   8       45.45       62.55     11.32 o 
  10   4   8        2.08        6.06      7.98 o 
  11   4   8      398.27      413.09     28.70 o 
 -11   5   8       19.60       16.54     14.05 o 
 -10   5   8      139.45      144.67     21.40 o 
  -9   5   8      125.91      106.01     22.09 o 
  -8   5   8       66.80       77.83     12.83 o 
  -7   5   8      180.46      193.09     16.86 o 
  -6   5   8     1138.44     1010.71     34.08 o 
  -5   5   8     3317.99     3173.85     52.78 o 
  -4   5   8      532.34      516.27     24.52 o 
  -3   5   8      715.04      699.38     17.27 o 
  -2   5   8       49.34       42.37      7.66 o 
  -1   5   8      341.29      348.73     18.69 o 
   0   5   8     3503.90     3489.24     62.05 o 
   1   5   8      703.25      647.43     41.24 o 
   2   5   8      844.51      777.04     19.12 o 
   3   5   8      225.48      218.62     11.92 o 
   4   5   8      134.51      144.27     10.68 o 
   5   5   8        0.41       -5.41      5.41 o 
   6   5   8     2868.03     2766.54     42.72 o 
   7   5   8       16.02       19.94      7.03 o 
   8   5   8      217.11      259.61     22.01 o 
   9   5   8       51.12       37.46     16.83 o 
  10   5   8       78.61      109.89     15.44 o 
  11   5   8        3.02        7.07      9.61 o 
 -10   6   8       33.18       37.79     14.24 o 
  -9   6   8        0.01       -5.98      8.53 o 
  -8   6   8      420.38      464.91     43.22 o 
  -7   6   8      204.79      232.64     29.81 o 
  -6   6   8      147.45      168.77     16.35 o 
  -5   6   8      212.76      183.47     16.34 o 
  -4   6   8      468.75      430.44     23.46 o 
  -3   6   8      546.39      493.40     24.24 o 
  -2   6   8      734.80      633.73     18.28 o 
  -1   6   8       19.42        9.27     15.54 o 
   0   6   8       39.16       47.52     20.62 o 
   1   6   8      221.49      218.08     18.73 o 
   2   6   8     2029.15     1931.49     38.35 o 
   3   6   8       33.49       29.20      6.77 o 
   4   6   8     2669.58     2506.39     55.87 o 
   5   6   8       27.06       24.61      7.07 o 
   6   6   8        0.27       -1.42      5.97 o 
   7   6   8       10.66       24.19      7.31 o 
   8   6   8      624.83      589.46     34.04 o 
   9   6   8       50.63       48.01     11.79 o 
  10   6   8       28.34       14.61     12.09 o 
 -10   7   8        2.60       -2.82     11.97 o 
  -9   7   8        0.01       16.50     10.16 o 
  -8   7   8       27.33       25.34     10.97 o 
  -7   7   8        6.72       -7.78      7.78 o 
  -6   7   8      278.45      283.98     20.56 o 
  -5   7   8        9.94       10.47      8.32 o 
  -4   7   8       85.69      104.19     13.42 o 
  -3   7   8      988.14      946.75     37.44 o 
  -2   7   8      306.75      295.77     21.13 o 
  -1   7   8       87.12      103.13     14.99 o 
   0   7   8     2260.76     2264.37     70.25 o 
   1   7   8      523.02      419.87     38.79 o 
   2   7   8      474.25      462.62     21.23 o 
   3   7   8        3.29       -1.43      6.04 o 
   4   7   8      956.08      950.03     25.56 o 
   5   7   8       74.54       77.86     10.11 o 
   6   7   8      171.60      179.82     14.12 o 
   7   7   8        1.96        3.01      7.68 o 
   8   7   8       54.68       64.91     12.43 o 
   9   7   8       12.38        8.21      9.11 o 
  10   7   8        4.49       19.64     14.32 o 
  -9   8   8       71.10       97.31     16.20 o 
  -8   8   8      111.21      135.26     17.60 o 
  -7   8   8       27.93       20.54     10.00 o 
  -6   8   8       62.58       62.40     24.38 o 
  -5   8   8      185.22      160.87     35.46 o 
  -4   8   8      344.71      357.66     22.06 o 
  -3   8   8        0.82       -2.75      7.57 o 
  -2   8   8       49.12       48.16     12.99 o 
  -1   8   8      214.75      202.81     20.62 o 
   0   8   8      374.44      339.64     25.27 o 
   1   8   8      156.85      163.66     21.58 o 
   2   8   8        6.91       22.64      8.78 o 
   3   8   8     1014.68     1008.74     31.85 o 
   4   8   8      331.28      305.43     17.89 o 
   5   8   8      128.98      148.77     13.49 o 
   6   8   8        0.04        4.87     11.58 o 
   7   8   8      410.60      406.63     25.05 o 
   8   8   8      132.95      145.42     18.15 o 
   9   8   8        0.20       10.63      9.68 o 
  -8   9   8        3.21        4.86     13.60 o 
  -7   9   8        2.15       11.59     10.06 o 
  -6   9   8        8.31       -7.83      8.75 o 
  -5   9   8       13.76        8.40      9.34 o 
  -4   9   8        3.76       -4.93      7.58 o 
  -3   9   8      169.81      171.87     23.69 o 
  -2   9   8       13.70       -6.25     18.27 o 
  -1   9   8       62.67       64.81     15.76 o 
   0   9   8        1.18       12.09     11.02 o 
   1   9   8      105.72      114.18     19.09 o 
   2   9   8      109.60      130.75     15.44 o 
   3   9   8      181.82      175.44     27.60 o 
   4   9   8        3.82       -7.46      7.46 o 
   5   9   8       47.91       43.42      9.36 o 
   6   9   8        5.29       -5.92      7.42 o 
   7   9   8      289.08      348.27     24.67 o 
   8   9   8      448.38      428.10     51.40 o 
  -6  10   8       10.78       11.14     10.61 o 
  -5  10   8        3.74       11.08     10.61 o 
  -4  10   8        0.50       -9.13     11.50 o 
  -3  10   8        0.59       -1.49     18.20 o 
  -2  10   8      152.86      113.15     19.47 o 
  -1  10   8     1137.77     1164.84     69.74 o 
   0  10   8       14.86        4.85     25.77 o 
   1  10   8        0.31       -4.19     15.71 o 
   2  10   8       43.77       45.80     11.98 o 
   3  10   8       92.67       89.25     14.48 o 
   4  10   8       18.48       17.95     10.40 o 
   5  10   8      227.22      241.56     29.21 o 
   6  10   8       13.30       11.20     10.00 o 
  -4  11   8       15.60       40.82     31.53 o 
  -3  11   8      175.16      131.58     22.06 o 
  -2  11   8       64.16       55.50     21.61 o 
  -1  11   8       99.28      108.56     21.30 o 
   0  11   8      132.43      158.98     34.63 o 
   1  11   8       94.96      128.85     21.64 o 
   2  11   8       24.81       25.15     11.28 o 
   3  11   8        5.56        3.81      9.63 o 
   4  11   8       29.72       33.86     21.44 o 
 -11   0   9       89.75      128.57     27.88 o 
  -9   0   9      127.73      125.80     17.34 o 
  -7   0   9        2.97        0.87      9.99 o 
  -5   0   9      291.85      281.52     12.69 o 
  -3   0   9     1237.66     1247.60     22.81 o 
  -1   0   9      594.19      560.04     14.80 o 
   1   0   9      722.17      765.38     22.62 o 
   3   0   9     1182.96     1391.69     28.51 o 
   5   0   9       61.58       52.33      9.35 o 
   7   0   9        0.26       -1.39      7.50 o 
   9   0   9      629.31      659.64     30.58 o 
  11   0   9        4.95        1.98     13.84 o 
 -12   1   9        0.00       31.36     14.96 o 
 -11   1   9       19.39       37.00     13.06 o 
 -10   1   9      109.55      110.26     14.97 o 
  -9   1   9        9.66       14.62      7.90 o 
  -8   1   9       12.88        8.91      6.78 o 
  -7   1   9      462.32      486.33     18.95 o 
  -6   1   9        0.03        1.00      4.80 o 
  -5   1   9      595.58      551.01     14.15 o 
  -4   1   9     3835.86     4061.91     34.75 o 
  -3   1   9       78.63       51.85      4.59 o 
  -2   1   9     1835.14     1874.68     26.86 o 
  -1   1   9     2748.45     2871.85     24.43 o 
   0   1   9      872.32      916.01     13.46 o 
   1   1   9     1047.29     1015.02     18.75 o 
   2   1   9        0.29        0.05      2.49 o 
   3   1   9       44.49       41.72      4.44 o 
   4   1   9     1279.19     1327.36     27.80 o 
   5   1   9     1527.64     1566.24     26.11 o 
   6   1   9      950.16      934.96     21.39 o 
   7   1   9       33.32       27.01      6.92 o 
   8   1   9     1003.67      923.74     24.17 o 
   9   1   9      161.99      175.24     13.44 o 
  10   1   9       76.18       69.92     11.80 o 
  11   1   9       78.30      115.70     15.29 o 
  12   1   9        3.06       12.50     10.77 o 
 -12   2   9        1.86       11.57     20.89 o 
 -11   2   9      136.78      159.04     22.90 o 
 -10   2   9      205.32      185.58     23.94 o 
  -9   2   9      189.37      157.19     16.39 o 
  -8   2   9     1004.40      987.82     25.79 o 
  -7   2   9      345.11      357.51     14.01 o 
  -6   2   9       20.22       20.54      5.93 o 
  -5   2   9        8.70       -0.16      6.68 o 
  -4   2   9      148.00      138.39      6.47 o 
  -3   2   9      879.20      835.58     13.59 o 
  -2   2   9     4299.19     4359.16     35.35 o 
  -1   2   9      205.55      225.22      7.06 o 
   0   2   9      655.28      618.48     20.80 o 
   1   2   9     2602.72     2803.63     31.20 o 
   2   2   9       52.19       47.40      4.47 o 
   3   2   9     6601.90     7220.51     56.30 o 
   4   2   9     2239.83     2330.96     26.95 o 
   5   2   9      150.49      165.76     10.22 o 
   6   2   9      158.98      152.93     10.88 o 
   7   2   9        2.99       -1.21      5.26 o 
   8   2   9      466.18      437.31     35.80 o 
   9   2   9      286.85      263.01     17.22 o 
  10   2   9      275.53      234.23     18.76 o 
  11   2   9      106.90       93.50     14.43 o 
  12   2   9        0.01       11.69     18.03 o 
 -12   3   9       72.96       91.01     29.48 o 
 -11   3   9        1.58        9.41      8.87 o 
 -10   3   9      233.46      253.68     20.50 o 
  -9   3   9        2.78      -10.40     10.40 o 
  -8   3   9      214.79      207.03     42.20 o 
  -7   3   9      795.15      784.07     22.01 o 
  -6   3   9     1860.79     1875.27     46.69 o 
  -5   3   9       15.45       13.01      6.87 o 
  -4   3   9     2984.06     2871.32     37.82 o 
  -3   3   9      842.70      820.69     14.94 o 
  -2   3   9       12.26       23.01      4.24 o 
  -1   3   9     2081.19     2529.42     30.07 o 
   0   3   9     4731.59     5279.54     61.78 o 
   1   3   9     4864.63     5204.87     50.33 o 
   2   3   9     7193.37     7667.95     59.59 o 
   3   3   9       64.73       69.90      5.74 o 
   4   3   9      386.55      417.24     11.38 o 
   5   3   9     1842.66     1861.75     30.55 o 
   6   3   9     1616.36     1531.81     29.16 o 
   7   3   9        4.77        0.49      5.23 o 
   8   3   9       70.17       74.22     10.35 o 
   9   3   9       53.44       67.93     11.44 o 
  10   3   9      200.94      208.50     21.11 o 
  11   3   9      170.08      183.25     18.88 o 
  12   3   9      120.92      154.01     45.85 o 
 -11   4   9      115.09      171.18     24.32 o 
 -10   4   9       66.79       67.71     15.86 o 
  -9   4   9      578.71      549.51     54.20 o 
  -8   4   9        0.02       -1.24      8.48 o 
  -7   4   9        5.02       -0.60      6.37 o 
  -6   4   9       11.64        8.21      6.45 o 
  -5   4   9       21.89       23.86      7.61 o 
  -4   4   9      100.46       92.07     10.45 o 
  -3   4   9       65.16       79.11      6.98 o 
  -2   4   9     1721.63     1756.64     26.27 o 
  -1   4   9      867.05      944.24     18.83 o 
   0   4   9     3384.10     3597.50     62.31 o 
   1   4   9     4129.03     4292.82     55.53 o 
   2   4   9      253.65      223.77     10.56 o 
   3   4   9       46.42       49.16      5.60 o 
   4   4   9     2754.34     2645.02     52.06 o 
   5   4   9       26.53       35.59      7.74 o 
   6   4   9     1926.59     1949.92     34.31 o 
   7   4   9       51.07       44.44      8.43 o 
   8   4   9      132.31      145.40     12.57 o 
   9   4   9       27.31       20.19      9.25 o 
  10   4   9      477.68      512.55     26.70 o 
  11   4   9       15.08       37.35     11.79 o 
 -11   5   9       53.19      133.46     22.22 o 
 -10   5   9      180.66      227.97     25.92 o 
  -9   5   9       10.12       21.41     11.30 o 
  -8   5   9      101.46      115.04     15.03 o 
  -7   5   9      185.11      211.69     17.39 o 
  -6   5   9     1801.84     1857.73     41.38 o 
  -5   5   9      557.71      494.32     26.11 o 
  -4   5   9      888.51      917.68     26.77 o 
  -3   5   9      802.61      759.76     23.26 o 
  -2   5   9     1135.61     1141.28     22.38 o 
  -1   5   9     3134.96     3138.70     58.13 o 
   0   5   9       43.88       58.92     11.15 o 
   1   5   9     1270.41     1116.49     34.44 o 
   2   5   9      279.24      265.60     12.25 o 
   3   5   9     1531.09     1461.66     23.12 o 
   4   5   9     1362.15     1344.78     27.13 o 
   5   5   9     1214.21     1150.07     25.98 o 
   6   5   9       37.67       36.60      8.02 o 
   7   5   9      906.74      857.39     34.07 o 
   8   5   9      187.29      220.45     19.83 o 
   9   5   9      241.95      227.06     18.97 o 
  10   5   9        1.10       12.36      8.95 o 
  11   5   9      334.11      395.95     26.12 o 
 -10   6   9       63.54       73.95     17.30 o 
  -9   6   9      296.58      339.86     39.00 o 
  -8   6   9      286.72      264.97     20.73 o 
  -7   6   9       42.22       36.27     11.47 o 
  -6   6   9       74.07       71.09     14.48 o 
  -5   6   9       70.44       63.55     11.45 o 
  -4   6   9       22.26       25.12     11.40 o 
  -3   6   9     2539.03     2515.48     56.34 o 
  -2   6   9       11.07       11.16      5.72 o 
  -1   6   9       49.66       41.52     15.44 o 
   0   6   9      562.73      571.77     26.33 o 
   1   6   9     2269.08     2260.69     74.10 o 
   2   6   9       42.30       28.43      8.18 o 
   3   6   9     1339.64     1287.79     27.31 o 
   4   6   9        0.02        3.34      5.95 o 
   5   6   9      382.27      345.57     16.60 o 
   6   6   9        3.31        4.41      5.74 o 
   7   6   9       11.12       31.80      7.79 o 
   8   6   9       92.92       89.90     13.26 o 
   9   6   9        9.57       14.16      8.82 o 
  10   6   9        3.08        7.54      8.94 o 
  -9   7   9      162.66      192.01     20.26 o 
  -8   7   9       10.90        9.29      9.13 o 
  -7   7   9       20.43       19.81      9.47 o 
  -6   7   9      305.01      342.76     22.00 o 
  -5   7   9      145.93      152.81     16.17 o 
  -4   7   9      495.87      475.62     23.06 o 
  -3   7   9      964.91      914.63     29.28 o 
  -2   7   9        7.97       14.08     10.52 o 
  -1   7   9      298.30      305.77     57.54 o 
   0   7   9      462.35      478.15     42.61 o 
   1   7   9       78.67       85.46     15.31 o 
   2   7   9     3264.35     3275.49     55.51 o 
   3   7   9      200.59      161.92     12.82 o 
   4   7   9      334.50      290.21     15.79 o 
   5   7   9       77.45       71.25      9.83 o 
   6   7   9       91.88       85.17     10.67 o 
   7   7   9       81.88       79.65     12.68 o 
   8   7   9        0.62       -5.95      7.85 o 
   9   7   9       15.19       -0.15     14.05 o 
  -9   8   9        3.34       -5.90     13.18 o 
  -8   8   9       70.69       72.78     14.24 o 
  -7   8   9      291.41      291.84     27.75 o 
  -6   8   9        2.71        9.21      8.81 o 
  -5   8   9      198.24      177.76     17.79 o 
  -4   8   9       39.45       39.66     10.96 o 
  -3   8   9      279.22      304.60     35.10 o 
  -2   8   9      236.18      240.58     23.02 o 
  -1   8   9      238.00      266.65     22.90 o 
   0   8   9      781.37      718.48     33.65 o 
   1   8   9        0.55       -2.69      9.51 o 
   2   8   9      293.92      285.19     19.17 o 
   3   8   9      732.17      754.87     45.27 o 
   4   8   9     1039.55      957.63     39.82 o 
   5   8   9        2.12       -6.98      6.98 o 
   6   8   9      122.22      116.36     12.70 o 
   7   8   9       23.83       19.09     12.21 o 
   8   8   9       62.95       67.49     23.89 o 
   9   8   9       17.54       45.54     12.04 o 
  -7   9   9        4.03       -9.00      9.00 o 
  -6   9   9        0.20        2.66      8.80 o 
  -5   9   9      115.82       89.83     14.72 o 
  -4   9   9      106.84      111.32     15.31 o 
  -3   9   9       96.67       86.07     17.61 o 
  -2   9   9       19.88       25.00     12.49 o 
  -1   9   9       40.15       31.84     21.61 o 
   0   9   9       59.53       89.59     17.32 o 
   1   9   9      314.83      336.22     27.69 o 
   2   9   9        0.57       -2.43      7.56 o 
   3   9   9        0.59        7.89     10.67 o 
   4   9   9        3.94       10.07      8.31 o 
   5   9   9       29.64       40.86      9.43 o 
   6   9   9       23.95       25.69     14.22 o 
   7   9   9      427.77      443.83     27.24 o 
  -6  10   9       19.47       10.74     11.23 o 
  -5  10   9        6.46        6.66     10.65 o 
  -4  10   9        4.65       -4.48     10.96 o 
  -3  10   9        0.08       16.38     11.48 o 
  -2  10   9        0.22       -2.51     21.99 o 
  -1  10   9      164.26      190.43     28.02 o 
   0  10   9      342.68      331.41     29.51 o 
   1  10   9        1.77        8.48     12.67 o 
   2  10   9       37.32       22.83     10.29 o 
   3  10   9        5.70        8.71      8.93 o 
   4  10   9       31.00       51.97     12.30 o 
   5  10   9       23.99       17.79     12.37 o 
   6  10   9       11.47       -1.51      8.71 o 
  -4  11   9       96.39       81.73     19.79 o 
  -3  11   9      119.65      149.21     24.02 o 
  -2  11   9        4.34        7.51     11.05 o 
  -1  11   9       34.42       43.70     15.11 o 
   0  11   9      104.98      146.36     34.02 o 
   1  11   9       56.86       72.21     18.15 o 
   2  11   9        0.02        4.99     11.17 o 
   3  11   9       15.85        7.15     14.58 o 
   4  11   9        0.43       16.68      9.86 o 
 -12   0  10      144.98      194.36     35.86 o 
 -10   0  10        4.23        8.66     17.32 o 
  -8   0  10      274.71      284.42     25.56 o 
  -6   0  10      523.54      498.68     24.03 o 
  -4   0  10      169.32      208.94     11.11 o 
  -2   0  10      432.31      422.78     12.68 o 
   0   0  10        7.25        6.77      5.96 o 
   2   0  10     1754.71     1871.27     25.88 o 
   4   0  10      275.35      331.27     15.94 o 
   6   0  10      315.44      328.27     19.41 o 
   8   0  10     2134.09     2230.58     81.57 o 
  10   0  10       37.76       32.76     11.84 o 
  12   0  10       55.96       78.26     23.18 o 
 -12   1  10        7.74       20.39     13.95 o 
 -11   1  10        3.25       16.73     12.07 o 
 -10   1  10      709.80      706.50     28.99 o 
  -9   1  10       45.73       56.98      9.59 o 
  -8   1  10        4.02        1.35      5.99 o 
  -7   1  10      197.63      184.66     12.99 o 
  -6   1  10       66.78       44.38      6.78 o 
  -5   1  10      820.00      859.23     30.00 o 
  -4   1  10     3300.37     3379.25     31.45 o 
  -3   1  10       73.03       64.04      5.02 o 
  -2   1  10      118.29      110.69      8.35 o 
  -1   1  10      393.03      400.24      8.07 o 
   0   1  10       86.74       95.37      5.25 o 
   1   1  10       33.15       45.08      5.84 o 
   2   1  10      172.03      170.61      6.41 o 
   3   1  10     1596.31     1629.11     20.37 o 
   4   1  10      740.15      852.98     17.60 o 
   5   1  10     2274.76     2435.97     33.89 o 
   6   1  10       27.78       45.97      7.04 o 
   7   1  10      853.00      789.13     21.44 o 
   8   1  10      851.45      862.23     27.02 o 
   9   1  10     1391.57     1401.39     31.42 o 
  10   1  10     1092.39     1048.43     28.64 o 
  11   1  10        5.51        6.66      8.24 o 
  12   1  10        0.65       16.98     11.59 o 
 -12   2  10       39.39       45.46     17.41 o 
 -11   2  10       28.99       55.60     15.04 o 
 -10   2  10        0.77       -5.62      7.59 o 
  -9   2  10       27.19       25.15      9.74 o 
  -8   2  10       77.96       85.37     10.50 o 
  -7   2  10       23.01       21.90      7.32 o 
  -6   2  10      413.07      412.67     14.30 o 
  -5   2  10      315.82      339.24     13.40 o 
  -4   2  10      308.27      284.00      9.39 o 
  -3   2  10      979.98      929.84     14.74 o 
  -2   2  10        5.96       11.40      3.34 o 
  -1   2  10     1244.84     1221.36     17.08 o 
   0   2  10     2517.63     2718.00     28.92 o 
   1   2  10       10.72       13.88      3.92 o 
   2   2  10     2902.70     3204.03     30.81 o 
   3   2  10     2233.48     2259.88     38.18 o 
   4   2  10     1210.49     1230.61     19.15 o 
   5   2  10       48.68       68.53      7.46 o 
   6   2  10        1.30        1.03      4.95 o 
   7   2  10       43.33       34.54      7.39 o 
   8   2  10        9.02       24.11      7.13 o 
   9   2  10        3.00        2.08      6.39 o 
  10   2  10      281.82      259.53     27.57 o 
  11   2  10        8.97        8.80      8.40 o 
  12   2  10      165.79      268.99     39.68 o 
 -11   3  10      336.22      364.04     25.08 o 
 -10   3  10       38.48       43.96     10.99 o 
  -9   3  10        8.33       16.76      9.33 o 
  -8   3  10      672.68      686.60     32.01 o 
  -7   3  10      570.92      574.59     36.11 o 
  -6   3  10      724.62      683.15     20.09 o 
  -5   3  10     4568.91     4397.70     51.78 o 
  -4   3  10      763.83      786.21     19.24 o 
  -3   3  10     1206.46     1213.46     18.92 o 
  -2   3  10      155.64      156.70      7.14 o 
  -1   3  10     1215.41     1345.99     19.34 o 
   0   3  10     4168.95     4713.44     58.16 o 
   1   3  10      928.81      969.01     21.37 o 
   2   3  10       53.17       60.65      5.87 o 
   3   3  10       28.91       29.73      4.69 o 
   4   3  10      403.61      406.86     11.62 o 
   5   3  10      895.73      880.75     20.99 o 
   6   3  10       33.36       26.13      6.44 o 
   7   3  10     1015.10      896.97     23.64 o 
   8   3  10      322.82      306.35     16.17 o 
   9   3  10      178.21      155.14     15.77 o 
  10   3  10        5.08       11.58      8.58 o 
  11   3  10      454.19      494.75     26.95 o 
 -11   4  10       94.31      120.93     16.08 o 
 -10   4  10       35.56       45.18     17.35 o 
  -9   4  10       47.59       44.78     14.54 o 
  -8   4  10       80.99       73.88     15.37 o 
  -7   4  10       12.35        8.47      6.73 o 
  -6   4  10      802.92      746.24     21.66 o 
  -5   4  10        4.90       22.66      7.16 o 
  -4   4  10      174.92      174.95     11.42 o 
  -3   4  10      963.49      922.92     18.98 o 
  -2   4  10      205.77      221.68     10.26 o 
  -1   4  10     2916.31     3123.76     37.44 o 
   0   4  10     4430.69     4331.58     57.20 o 
   1   4  10     4593.58     4746.05     60.69 o 
   2   4  10      211.25      210.91      9.01 o 
   3   4  10     3985.49     3910.90     40.13 o 
   4   4  10       57.44       59.88      8.26 o 
   5   4  10      534.69      546.39     17.66 o 
   6   4  10       25.64       22.88      7.14 o 
   7   4  10      128.50      147.09     12.06 o 
   8   4  10       90.77       93.70     10.65 o 
   9   4  10     1292.93     1255.21     36.75 o 
  10   4  10        0.29       -0.31      8.99 o 
  11   4  10       80.49       91.46     18.28 o 
 -11   5  10       49.10       64.13     17.22 o 
 -10   5  10       38.07       61.74     16.24 o 
  -9   5  10       20.42       19.39     12.12 o 
  -8   5  10      107.96      122.07     15.45 o 
  -7   5  10       87.87      105.89     13.63 o 
  -6   5  10        0.26       -7.66      7.66 o 
  -5   5  10     1146.63     1095.89     42.09 o 
  -4   5  10     2073.95     2012.33     39.86 o 
  -3   5  10      230.36      232.93     14.81 o 
  -2   5  10     1976.76     1898.24     31.68 o 
  -1   5  10        0.56        0.82      5.36 o 
   0   5  10     1623.04     1500.25     40.13 o 
   1   5  10      925.82      863.73     31.14 o 
   2   5  10      648.58      565.76     16.69 o 
   3   5  10      165.70      164.85      9.18 o 
   4   5  10     1098.68      999.01     23.97 o 
   5   5  10       69.95       78.41      9.57 o 
   6   5  10      134.72      130.18     19.96 o 
   7   5  10        3.12        9.39      6.30 o 
   8   5  10      379.25      421.55     19.66 o 
   9   5  10      104.83      115.27     14.45 o 
  10   5  10      321.00      331.50     23.49 o 
  11   5  10       92.44      122.44     19.89 o 
 -10   6  10       35.69       63.14     15.69 o 
  -9   6  10       82.03       80.65     23.11 o 
  -8   6  10       62.28       45.24     13.94 o 
  -7   6  10      135.57      160.16     19.38 o 
  -6   6  10     2337.45     2393.46     71.11 o 
  -5   6  10     1611.16     1571.57     38.33 o 
  -4   6  10      626.60      596.29     24.47 o 
  -3   6  10        4.16       -1.26      6.58 o 
  -2   6  10        9.37        0.95      5.30 o 
  -1   6  10      281.48      256.26     24.68 o 
   0   6  10     1310.44     1189.43     37.77 o 
   1   6  10       35.98       27.59     11.10 o 
   2   6  10      536.59      503.04     32.44 o 
   3   6  10      410.83      361.92     15.79 o 
   4   6  10      279.28      254.25     14.41 o 
   5   6  10     2530.67     2491.64     41.25 o 
   6   6  10      265.71      252.51     15.40 o 
   7   6  10      181.93      170.26     17.69 o 
   8   6  10       17.19       19.64     14.04 o 
   9   6  10        0.00        5.11      8.45 o 
  10   6  10      403.65      447.94     28.83 o 
  -9   7  10       62.50       72.68     14.38 o 
  -8   7  10      276.27      328.89     32.93 o 
  -7   7  10      151.42      195.49     19.14 o 
  -6   7  10        2.93       -7.66      7.66 o 
  -5   7  10      306.72      316.26     20.74 o 
  -4   7  10       77.60       78.26     12.76 o 
  -3   7  10      470.31      523.87     40.45 o 
  -2   7  10      123.83      127.23     18.22 o 
  -1   7  10      108.38      103.85     15.97 o 
   0   7  10      515.69      488.65     38.48 o 
   1   7  10     1516.47     1463.02     45.19 o 
   2   7  10      324.93      302.80     18.53 o 
   3   7  10        0.23       -4.45      6.76 o 
   4   7  10       52.44       47.94      8.61 o 
   5   7  10       33.48       49.73      9.97 o 
   6   7  10       60.68       74.23     10.47 o 
   7   7  10       42.34       53.07     11.56 o 
   8   7  10      142.67      193.84     18.60 o 
   9   7  10       43.19       48.36     16.23 o 
  -8   8  10       26.57       24.14     15.12 o 
  -7   8  10        2.00        9.72     13.42 o 
  -6   8  10       25.79       19.90     10.83 o 
  -5   8  10       39.81       30.37     10.75 o 
  -4   8  10       45.88       28.45     17.84 o 
  -3   8  10        2.64        4.65      7.97 o 
  -2   8  10       38.44       47.86     13.93 o 
  -1   8  10      194.86      188.76     55.90 o 
   0   8  10       20.32       27.31     11.71 o 
   1   8  10      464.61      456.40     29.99 o 
   2   8  10       52.76       66.79     14.39 o 
   3   8  10       45.34       44.18     10.32 o 
   4   8  10       40.34       27.01      7.91 o 
   5   8  10        1.97        1.12      6.25 o 
   6   8  10       55.75       44.67     10.51 o 
   7   8  10      117.43      135.09     17.12 o 
   8   8  10       32.43       44.83     16.43 o 
  -7   9  10       91.01      101.32     16.40 o 
  -6   9  10       47.06       74.14     18.60 o 
  -5   9  10       26.25       19.59     10.42 o 
  -4   9  10       75.57       88.98     16.37 o 
  -3   9  10        0.03        4.00     12.85 o 
  -2   9  10       89.62      117.23     19.86 o 
  -1   9  10        1.32        7.98     27.92 o 
   0   9  10      183.04      210.54     23.20 o 
   1   9  10       77.85       98.28     20.49 o 
   2   9  10       14.20       27.26      9.71 o 
   3   9  10       22.09       32.73     15.11 o 
   4   9  10        5.14       17.77      9.74 o 
   5   9  10        0.74       12.45      7.69 o 
   6   9  10      331.25      333.19     23.71 o 
   7   9  10      125.73      138.02     17.17 o 
  -6  10  10        0.23      -11.55     13.42 o 
  -5  10  10        5.85        1.75     11.55 o 
  -4  10  10        5.74       13.75     13.95 o 
  -3  10  10       47.95       32.78     19.57 o 
  -2  10  10       81.79      113.14     19.46 o 
  -1  10  10      190.32      243.51     25.98 o 
   0  10  10       85.28      138.93     32.18 o 
   1  10  10       98.52      118.09     20.62 o 
   2  10  10      143.70      150.28     17.14 o 
   3  10  10       82.07       89.22     14.75 o 
   4  10  10        9.10       16.07     11.60 o 
   5  10  10       70.65       78.44     17.99 o 
   6  10  10       21.00       26.78     10.17 o 
  -3  11  10       33.35       42.64     22.33 o 
  -2  11  10        0.17        2.67     18.51 o 
  -1  11  10        4.00       15.90     12.16 o 
   0  11  10        0.45      -14.18     14.18 o 
   1  11  10       12.35        1.37     12.51 o 
   2  11  10        9.86       16.66     14.40 o 
   3  11  10       23.52       20.48     15.23 o 
 -11   0  11       50.92       50.65     21.54 o 
  -9   0  11      508.45      492.42     29.19 o 
  -7   0  11     1288.26     1335.34     41.18 o 
  -5   0  11       37.39       43.30      7.44 o 
  -3   0  11       87.75       88.15      8.02 o 
  -1   0  11      285.08      243.66      8.42 o 
   1   0  11      767.68      779.43     25.58 o 
   3   0  11      331.09      293.88     13.25 o 
   5   0  11     4303.26     4159.55     66.75 o 
   7   0  11     2213.88     2193.04     80.27 o 
   9   0  11      145.34      164.64     18.72 o 
 -11   1  11        6.48       28.58     12.89 o 
 -10   1  11        2.66       14.86      8.59 o 
  -9   1  11        1.00       12.53      7.12 o 
  -8   1  11        1.35        2.43      6.14 o 
  -7   1  11      360.39      344.16     16.46 o 
  -6   1  11      168.27      165.98     11.84 o 
  -5   1  11      173.03      207.93     11.54 o 
  -4   1  11      191.22      192.81      7.88 o 
  -3   1  11       72.83       90.63      5.73 o 
  -2   1  11     4105.65     4127.93     55.19 o 
  -1   1  11        4.84        1.84      3.16 o 
   0   1  11      743.76      691.64     22.43 o 
   1   1  11     1386.06     1394.97     24.28 o 
   2   1  11     1502.90     1512.50     17.60 o 
   3   1  11       49.01       45.77      4.62 o 
   4   1  11        0.78        2.29      4.34 o 
   5   1  11        0.93       -0.79      4.38 o 
   6   1  11     1444.75     1327.13     34.32 o 
   7   1  11     1162.59     1128.94     38.50 o 
   8   1  11       15.79       19.24      6.60 o 
   9   1  11       32.76       54.33      9.16 o 
  10   1  11        0.71        1.17      7.79 o 
  11   1  11        0.00       11.34     10.53 o 
 -11   2  11       12.64       14.19     18.85 o 
 -10   2  11       33.37       30.79      9.99 o 
  -9   2  11      145.46      131.02     15.53 o 
  -8   2  11      562.90      552.96     31.51 o 
  -7   2  11      632.03      573.55     19.91 o 
  -6   2  11      324.95      316.23     13.10 o 
  -5   2  11     1179.55     1185.49     32.16 o 
  -4   2  11      957.70      990.00     18.99 o 
  -3   2  11       15.79       18.38      3.91 o 
  -2   2  11      752.24      726.09     12.79 o 
  -1   2  11     1583.28     1581.46     19.70 o 
   0   2  11        1.72        6.78      3.45 o 
   1   2  11        0.48       -1.19      3.26 o 
   2   2  11     1490.69     1514.77     23.07 o 
   3   2  11      576.56      601.96     12.78 o 
   4   2  11       80.40       88.13      6.58 o 
   5   2  11       73.86       90.46      8.30 o 
   6   2  11      439.72      407.27     19.07 o 
   7   2  11        3.03       13.71      6.42 o 
   8   2  11      465.26      452.84     18.07 o 
   9   2  11      537.97      557.50     28.48 o 
  10   2  11        0.07        1.50      7.24 o 
  11   2  11       30.69       27.18     11.63 o 
 -11   3  11        1.13       23.80     10.45 o 
 -10   3  11        0.39       19.06      9.34 o 
  -9   3  11        1.76        2.11     10.53 o 
  -8   3  11      454.23      453.21     19.32 o 
  -7   3  11     1242.31     1219.57     25.37 o 
  -6   3  11      859.68      833.47     20.21 o 
  -5   3  11      314.99      304.02     12.96 o 
  -4   3  11      141.62      139.63      9.30 o 
  -3   3  11      382.99      388.71     10.58 o 
  -2   3  11       24.68       24.05      4.26 o 
  -1   3  11      330.85      342.54     10.06 o 
   0   3  11    14479.69    15254.30    140.81 o 
   1   3  11     6520.31     6788.41     62.85 o 
   2   3  11       21.01       25.53      4.46 o 
   3   3  11       14.35        7.62      4.10 o 
   4   3  11       32.93       29.51      5.18 o 
   5   3  11        6.19        1.95      5.15 o 
   6   3  11      598.97      583.38     18.47 o 
   7   3  11      177.94      180.21     12.74 o 
   8   3  11        8.11       15.69      6.48 o 
   9   3  11      351.67      358.05     18.27 o 
  10   3  11       52.71       53.20     16.05 o 
  11   3  11        1.91       16.70     11.25 o 
 -11   4  11       37.54       53.03     12.72 o 
 -10   4  11       71.75       91.05     14.31 o 
  -9   4  11        0.09      -15.42     24.27 o 
  -8   4  11        0.32        4.00      9.66 o 
  -7   4  11      159.54      151.13     12.78 o 
  -6   4  11      936.40      959.11     24.68 o 
  -5   4  11       18.05       23.34      7.42 o 
  -4   4  11      678.56      682.48     19.45 o 
  -3   4  11      248.93      239.58     13.69 o 
  -2   4  11       97.82       82.28      7.53 o 
  -1   4  11       39.53       33.05      6.28 o 
   0   4  11      188.86      176.21     12.64 o 
   1   4  11     1130.62     1074.62     26.63 o 
   2   4  11     2857.82     2749.77     36.37 o 
   3   4  11        1.27        1.18      5.19 o 
   4   4  11      150.81      172.73     12.34 o 
   5   4  11      155.17      110.90      9.98 o 
   6   4  11      221.97      243.34     14.20 o 
   7   4  11      123.21      134.67     11.90 o 
   8   4  11      201.02      238.70     19.99 o 
   9   4  11       35.18       21.49     10.69 o 
  10   4  11       41.09       29.00     14.90 o 
  11   4  11        7.78       -5.48     16.02 o 
 -10   5  11       28.10       28.28     13.23 o 
  -9   5  11        6.56       11.18     11.08 o 
  -8   5  11       35.48       36.80     11.03 o 
  -7   5  11      451.38      410.78     22.31 o 
  -6   5  11      122.77      149.14     15.18 o 
  -5   5  11      129.94      131.54     13.98 o 
  -4   5  11      281.97      283.27     16.65 o 
  -3   5  11       36.20       28.52      7.81 o 
  -2   5  11      192.64      203.37     11.14 o 
  -1   5  11      899.46      823.41     23.24 o 
   0   5  11     1039.90     1062.66     34.62 o 
   1   5  11      807.18      740.53     27.54 o 
   2   5  11      528.76      555.79     16.75 o 
   3   5  11      234.87      231.47     15.26 o 
   4   5  11      659.66      595.33     22.00 o 
   5   5  11      157.32      145.34     12.40 o 
   6   5  11      461.84      412.73     17.55 o 
   7   5  11      224.60      224.51     15.05 o 
   8   5  11      212.34      198.52     15.04 o 
   9   5  11      156.79      164.44     16.91 o 
  10   5  11      143.73      150.66     21.37 o 
 -10   6  11       46.93       32.83     20.55 o 
  -9   6  11      308.77      352.29     31.32 o 
  -8   6  11      171.06      209.07     19.46 o 
  -7   6  11        2.38       -1.05     12.91 o 
  -6   6  11       33.68       32.51      9.84 o 
  -5   6  11      442.56      438.12     22.96 o 
  -4   6  11        0.46        8.07      7.76 o 
  -3   6  11       26.89       25.90      8.44 o 
  -2   6  11       30.59       50.25     13.32 o 
  -1   6  11      762.36      727.06     31.63 o 
   0   6  11      206.75      173.19     18.25 o 
   1   6  11      151.54      114.35     16.61 o 
   2   6  11        1.39        6.88      5.44 o 
   3   6  11     2617.88     2500.28     39.44 o 
   4   6  11       32.85       19.01      9.40 o 
   5   6  11      286.92      251.75     14.92 o 
   6   6  11        5.57        6.38      6.22 o 
   7   6  11        2.78       -5.48      5.48 o 
   8   6  11       23.21       38.26     12.70 o 
   9   6  11      297.25      304.32     27.68 o 
  10   6  11       18.42       25.78     12.22 o 
  -9   7  11        0.98       19.61     11.14 o 
  -8   7  11      570.16      589.25     29.02 o 
  -7   7  11        0.05       -3.49      8.82 o 
  -6   7  11      114.03      104.71     14.76 o 
  -5   7  11      245.21      275.22     19.94 o 
  -4   7  11       11.98        8.46      8.26 o 
  -3   7  11      154.36      148.82     15.05 o 
  -2   7  11        6.10        2.25      9.84 o 
  -1   7  11        1.89        1.76      7.40 o 
   0   7  11      418.20      422.54     26.17 o 
   1   7  11      892.64      868.71     35.63 o 
   2   7  11      469.16      466.80     21.06 o 
   3   7  11        1.19        0.22      6.85 o 
   4   7  11      211.63      192.61     13.87 o 
   5   7  11       52.29       43.53      8.29 o 
   6   7  11      281.57      301.78     17.37 o 
   7   7  11      126.74      170.16     14.67 o 
   8   7  11       93.58      126.63     19.56 o 
   9   7  11       80.00      117.89     35.14 o 
  -8   8  11       42.70       53.76     13.33 o 
  -7   8  11        3.67       -7.16      8.58 o 
  -6   8  11        5.45       -5.08      8.92 o 
  -5   8  11       52.33       53.33     12.77 o 
  -4   8  11      664.66      665.27     47.97 o 
  -3   8  11        0.37       -0.07      7.93 o 
  -2   8  11      196.39      190.43     21.87 o 
  -1   8  11      234.37      218.67     39.78 o 
   0   8  11      266.81      258.74     23.94 o 
   1   8  11      193.43      211.26     34.02 o 
   2   8  11        5.95        6.31      7.46 o 
   3   8  11       38.21       45.55     10.15 o 
   4   8  11       24.84       34.32     10.37 o 
   5   8  11      155.42      155.82     14.21 o 
   6   8  11       54.54       59.58     10.07 o 
   7   8  11      163.75      193.28     24.60 o 
   8   8  11      195.72      206.84     25.42 o 
  -7   9  11       55.75       62.99     14.60 o 
  -6   9  11        4.72       -0.95      9.42 o 
  -5   9  11       27.52       27.60     13.50 o 
  -4   9  11       29.13       24.00     11.08 o 
  -3   9  11      487.50      529.73     34.46 o 
  -2   9  11       78.87      117.78     37.02 o 
  -1   9  11      217.12      275.55     49.59 o 
   0   9  11      618.88      666.12     42.06 o 
   1   9  11        0.30        4.89     10.79 o 
   2   9  11        0.25       13.03      8.52 o 
   3   9  11      305.03      293.04     21.25 o 
   4   9  11      355.04      410.66     24.64 o 
   5   9  11      303.64      298.27     24.69 o 
   6   9  11      162.13      200.00     24.08 o 
   7   9  11        0.43       27.30     15.54 o 
  -5  10  11      211.67      281.84     23.61 o 
  -4  10  11       38.95       68.90     44.99 o 
  -3  10  11      156.90      177.17     27.06 o 
  -2  10  11      250.90      285.36     28.13 o 
  -1  10  11       94.19      123.45     19.34 o 
   0  10  11        4.00      -15.20     15.20 o 
   1  10  11       83.62       80.17     18.70 o 
   2  10  11      325.42      326.31     23.44 o 
   3  10  11      228.69      230.77     20.78 o 
   4  10  11       54.23       64.55     12.94 o 
   5  10  11       37.40       80.65     16.78 o 
  -2  11  11        3.08        1.65     11.55 o 
  -1  11  11       45.73       39.87     14.34 o 
   0  11  11        4.80      -10.63     16.57 o 
   1  11  11        7.20       33.94     12.71 o 
   2  11  11        8.07       21.37     10.77 o 
 -10   0  12       24.67       23.18     17.32 o 
  -8   0  12      571.41      599.61     33.61 o 
  -6   0  12      547.12      550.55     26.06 o 
  -4   0  12      574.04      490.98     16.51 o 
  -2   0  12     1015.09      954.37     26.39 o 
   0   0  12     2404.77     2342.76     47.03 o 
   2   0  12     2378.64     2268.20     47.24 o 
   4   0  12     5215.74     5083.69     72.03 o 
   6   0  12     1388.63     1256.79     78.19 o 
   8   0  12       22.82        8.25     13.77 o 
  10   0  12      248.89      275.89     36.74 o 
 -11   1  12       24.45       10.42     13.10 o 
 -10   1  12      417.34      451.79     31.81 o 
  -9   1  12      458.07      502.94     21.06 o 
  -8   1  12      611.76      558.10     20.56 o 
  -7   1  12      438.61      410.86     17.49 o 
  -6   1  12        6.41       10.23      6.00 o 
  -5   1  12      664.37      637.02     15.96 o 
  -4   1  12      464.03      472.79     12.15 o 
  -3   1  12       87.14       80.19      5.69 o 
  -2   1  12      622.26      614.85     11.48 o 
  -1   1  12      722.44      652.75     10.35 o 
   0   1  12      463.49      413.95     13.65 o 
   1   1  12     2255.86     2293.97     49.18 o 
   2   1  12      344.62      368.15     11.38 o 
   3   1  12     1394.73     1448.37     21.69 o 
   4   1  12      867.64      856.20     17.80 o 
   5   1  12      622.24      571.10     25.91 o 
   6   1  12     1778.86     1727.85     36.02 o 
   7   1  12       47.82       54.98     11.69 o 
   8   1  12        0.17       -4.68     10.91 o 
   9   1  12       71.78       70.47     22.29 o 
  10   1  12       12.52       21.78     11.06 o 
  11   1  12       25.04       56.72     20.66 o 
 -11   2  12        0.42        2.43      8.68 o 
 -10   2  12       26.40       43.31     10.91 o 
  -9   2  12      140.42      176.10     21.42 o 
  -8   2  12      206.00      186.81     14.24 o 
  -7   2  12      112.79      134.28     12.22 o 
  -6   2  12        0.76        0.04      5.07 o 
  -5   2  12      298.06      279.42     12.21 o 
  -4   2  12     1063.34     1102.02     20.46 o 
  -3   2  12       14.07       11.39      3.94 o 
  -2   2  12      822.36      821.06     15.97 o 
  -1   2  12      446.00      440.67      9.72 o 
   0   2  12      278.37      256.92      9.23 o 
   1   2  12     1508.70     1496.50     29.60 o 
   2   2  12      775.19      711.17     14.85 o 
   3   2  12      197.22      220.26      8.67 o 
   4   2  12      181.61      198.51      9.62 o 
   5   2  12     2445.72     2260.92     33.81 o 
   6   2  12        0.75       -2.23      5.49 o 
   7   2  12      621.99      592.84     22.99 o 
   8   2  12      595.28      591.84     43.97 o 
   9   2  12      197.76      184.04     21.11 o 
  10   2  12      235.41      230.95     27.64 o 
  11   2  12      242.70      254.28     37.90 o 
 -11   3  12        0.24       17.43      9.88 o 
 -10   3  12       32.60       23.62     10.80 o 
  -9   3  12      165.27      182.71     17.98 o 
  -8   3  12      195.56      211.19     15.18 o 
  -7   3  12      350.26      327.31     16.86 o 
  -6   3  12      797.97      797.15     20.32 o 
  -5   3  12     1618.30     1586.30     27.10 o 
  -4   3  12      196.24      198.04     14.91 o 
  -3   3  12      395.43      393.87     10.94 o 
  -2   3  12       54.88       56.21      6.08 o 
  -1   3  12      820.51      782.91     14.45 o 
   0   3  12      333.94      323.38     11.99 o 
   1   3  12      830.58      854.11     17.95 o 
   2   3  12       98.89      123.71     19.96 o 
   3   3  12       49.16       39.90      5.54 o 
   4   3  12      608.07      618.29     20.93 o 
   5   3  12      912.43      864.78     25.38 o 
   6   3  12      864.31      809.13     25.52 o 
   7   3  12       47.98       35.68      8.73 o 
   8   3  12      203.77      242.76     17.62 o 
   9   3  12      453.86      432.92     29.73 o 
  10   3  12      250.45      207.58     34.70 o 
  11   3  12       63.32       57.26     21.41 o 
 -10   4  12       29.88       44.80     11.79 o 
  -9   4  12       83.51       75.07     13.59 o 
  -8   4  12      497.41      451.26     23.73 o 
  -7   4  12     1018.44     1078.86     27.18 o 
  -6   4  12      215.44      179.76     13.29 o 
  -5   4  12      132.49      143.53     11.77 o 
  -4   4  12      765.04      743.85     20.34 o 
  -3   4  12      264.20      256.60     12.72 o 
  -2   4  12       18.51       17.98      4.74 o 
  -1   4  12     1243.72     1230.60     23.98 o 
   0   4  12       10.80       12.55      6.65 o 
   1   4  12      520.89      572.21     16.06 o 
   2   4  12      304.18      308.48     15.67 o 
   3   4  12       60.36       54.55      6.50 o 
   4   4  12      638.25      547.29     17.10 o 
   5   4  12        0.02       -4.85      4.85 o 
   6   4  12      126.39      151.44     14.04 o 
   7   4  12      731.68      657.24     31.24 o 
   8   4  12        1.39       10.20      6.82 o 
   9   4  12        1.45        2.97     19.36 o 
  10   4  12       28.08       17.45     16.36 o 
 -10   5  12        0.13       18.42      9.93 o 
  -9   5  12      429.69      509.68     33.00 o 
  -8   5  12      101.31       73.64     15.88 o 
  -7   5  12      153.74      161.81     22.44 o 
  -6   5  12      664.08      670.26     38.05 o 
  -5   5  12      427.69      387.94     20.51 o 
  -4   5  12       57.56       60.29     10.43 o 
  -3   5  12      456.26      409.21     18.26 o 
  -2   5  12      319.99      300.25     19.78 o 
  -1   5  12      591.67      605.38     20.57 o 
   0   5  12      347.81      316.63     17.39 o 
   1   5  12      818.33      802.81     25.14 o 
   2   5  12       76.29       69.23      8.19 o 
   3   5  12       20.38       28.42      7.57 o 
   4   5  12      454.48      452.63     16.62 o 
   5   5  12      343.35      356.01     19.11 o 
   6   5  12      125.98      136.51     14.47 o 
   7   5  12       66.48       64.75     11.48 o 
   8   5  12        2.27        3.38      6.97 o 
   9   5  12        1.21       23.52     15.47 o 
  10   5  12        4.53       12.95     17.52 o 
  -9   6  12       27.05       38.35     14.45 o 
  -8   6  12     1022.58     1054.07     85.28 o 
  -7   6  12      206.11      267.95     26.70 o 
  -6   6  12      117.92      152.20     16.21 o 
  -5   6  12        0.66        5.23      8.02 o 
  -4   6  12      110.44      105.43     13.23 o 
  -3   6  12      193.14      186.92     15.21 o 
  -2   6  12      992.96      957.99     27.53 o 
  -1   6  12      133.62      127.15     12.50 o 
   0   6  12      127.47      143.44     17.70 o 
   1   6  12       96.96      100.89     12.00 o 
   2   6  12      626.95      567.99     19.21 o 
   3   6  12     1200.65     1168.33     49.70 o 
   4   6  12       12.51       10.42      5.97 o 
   5   6  12      234.73      264.14     22.34 o 
   6   6  12      107.78      102.67     12.99 o 
   7   6  12      119.02      129.68     14.64 o 
   8   6  12      346.39      355.87     28.15 o 
   9   6  12        9.20       50.11     19.02 o 
  -9   7  12       14.60        8.44     33.06 o 
  -8   7  12       68.85       68.10     13.69 o 
  -7   7  12      194.48      186.68     19.29 o 
  -6   7  12       20.86       24.66     13.49 o 
  -5   7  12        5.08        1.57      8.21 o 
  -4   7  12        5.99       14.46      8.18 o 
  -3   7  12      190.94      182.55     16.23 o 
  -2   7  12        2.65       26.90     11.58 o 
  -1   7  12      264.42      236.28     17.40 o 
   0   7  12      988.26      987.62     37.33 o 
   1   7  12        2.11        1.20      9.04 o 
   2   7  12        4.86       11.38      7.57 o 
   3   7  12      810.53      761.72     27.01 o 
   4   7  12      137.93      139.37     23.15 o 
   5   7  12        1.05       -6.37      6.37 o 
   6   7  12      262.16      290.91     35.53 o 
   7   7  12       15.90       18.87      9.27 o 
   8   7  12        7.78       19.64     13.05 o 
   9   7  12       13.03        8.52     15.20 o 
  -8   8  12      140.25      140.54     17.90 o 
  -7   8  12        4.27       12.21     10.32 o 
  -6   8  12        3.80        5.64      8.84 o 
  -5   8  12       49.78       64.48     12.94 o 
  -4   8  12       63.84       65.26     12.40 o 
  -3   8  12        0.32       11.30     11.81 o 
  -2   8  12       50.41       55.70     26.79 o 
  -1   8  12      649.94      645.66     32.86 o 
   0   8  12      429.63      338.40     41.24 o 
   1   8  12      132.58      156.77     26.11 o 
   2   8  12      277.09      271.55     20.81 o 
   3   8  12       55.62       47.58     14.41 o 
   4   8  12      326.86      360.35     29.21 o 
   5   8  12       66.26       57.31     11.93 o 
   6   8  12      194.54      211.16     18.97 o 
   7   8  12      152.88      177.55     23.11 o 
   8   8  12        3.28       43.08     22.56 o 
  -6   9  12        4.85       -2.64      9.38 o 
  -5   9  12       54.75       57.64     12.82 o 
  -4   9  12       43.77       72.79     21.62 o 
  -3   9  12      873.94      870.23     41.10 o 
  -2   9  12      248.66      234.90     25.21 o 
  -1   9  12      521.00      513.64     32.06 o 
   0   9  12      128.58      183.24     34.36 o 
   1   9  12      120.27      126.26     20.47 o 
   2   9  12       15.66       44.81     25.87 o 
   3   9  12      313.02      344.61     41.93 o 
   4   9  12       16.92       48.88     19.63 o 
   5   9  12      217.50      257.76     37.70 o 
   6   9  12       33.86       27.16     20.01 o 
  -5  10  12        7.78       -8.15     12.94 o 
  -4  10  12       92.48       96.85     20.72 o 
  -3  10  12      123.30      139.01     47.34 o 
  -2  10  12      118.97      139.19     20.72 o 
  -1  10  12       19.28       23.50     15.78 o 
   0  10  12        0.45       -1.70     16.36 o 
   1  10  12        5.55       14.80     12.19 o 
   2  10  12       81.30      112.78     20.25 o 
   3  10  12        6.42        5.45     11.66 o 
   4  10  12       33.04       48.11     15.08 o 
   5  10  12      222.91      310.74     31.53 o 
  -1  11  12        2.02       16.29     15.03 o 
   0  11  12        3.64       32.79     20.66 o 
   1  11  12      150.71      174.31     34.77 o 
 -11   0  13      120.75      127.89     27.95 o 
  -9   0  13      320.96      366.21     39.74 o 
  -7   0  13      173.23      153.25     17.64 o 
  -5   0  13     1229.29     1233.34     36.64 o 
  -3   0  13     3384.63     3399.46     89.08 o 
  -1   0  13     5733.98     5747.95     84.48 o 
   1   0  13     3142.10     3077.31     57.62 o 
   3   0  13     9323.88     9420.23    178.95 o 
   5   0  13     1437.06     1455.18     61.83 o 
   7   0  13       46.23       85.01     20.93 o 
   9   0  13      202.69      166.61     30.34 o 
  11   0  13        0.17       21.41     16.84 o 
 -11   1  13       75.83       98.98     27.75 o 
 -10   1  13       78.92      137.61     16.45 o 
  -9   1  13       23.37       22.41      8.16 o 
  -8   1  13       25.44       41.93      8.53 o 
  -7   1  13       64.03       73.06      9.86 o 
  -6   1  13      530.59      487.20     17.80 o 
  -5   1  13        1.83        3.96      4.66 o 
  -4   1  13      475.37      454.73     14.96 o 
  -3   1  13      949.49      930.68     15.58 o 
  -2   1  13     1092.47     1043.51     18.15 o 
  -1   1  13     2755.42     2758.82     59.06 o 
   0   1  13      110.00      145.38     10.45 o 
   1   1  13       24.76       36.94      6.22 o 
   2   1  13     1500.74     1463.71     31.48 o 
   3   1  13      131.62      117.14     11.44 o 
   4   1  13      118.74      110.05     15.05 o 
   5   1  13     3186.43     3277.30     84.87 o 
   6   1  13      630.85      663.10     53.92 o 
   7   1  13       70.22       52.77     17.69 o 
   8   1  13       84.69       98.53     18.24 o 
   9   1  13      176.17      182.66     22.08 o 
  10   1  13       86.79       77.93     16.10 o 
  11   1  13      527.55      596.63     48.67 o 
 -11   2  13       25.91       37.18     13.83 o 
 -10   2  13       52.38       49.55     12.11 o 
  -9   2  13       88.45       88.65     13.98 o 
  -8   2  13        6.23        4.67      6.56 o 
  -7   2  13      164.34      164.02     13.04 o 
  -6   2  13      588.04      609.69     19.63 o 
  -5   2  13        3.34        3.37      5.46 o 
  -4   2  13      205.90      194.14     13.96 o 
  -3   2  13      205.81      216.26     13.29 o 
  -2   2  13      420.80      473.98     18.62 o 
  -1   2  13       33.10       29.58      5.01 o 
   0   2  13       90.68       87.16      8.77 o 
   1   2  13      361.61      370.93     16.27 o 
   2   2  13      285.56      283.22     22.29 o 
   3   2  13      461.16      419.74     17.66 o 
   4   2  13     3007.61     2834.62     46.57 o 
   5   2  13       35.31       34.06     11.17 o 
   6   2  13      171.11      186.41     19.93 o 
   7   2  13       27.90       39.83     12.02 o 
   8   2  13      143.08      149.40     19.88 o 
   9   2  13        8.50        4.36     11.79 o 
  10   2  13      959.09      913.97     59.10 o 
  11   2  13        8.73       -6.61     13.16 o 
 -11   3  13        4.27       13.70     11.59 o 
 -10   3  13      319.55      342.44     29.48 o 
  -9   3  13      101.35      100.23     14.61 o 
  -8   3  13       59.26       54.90     10.55 o 
  -7   3  13       55.04       72.03      9.86 o 
  -6   3  13      839.27      823.22     26.27 o 
  -5   3  13     1807.50     1672.64     28.21 o 
  -4   3  13     1158.61     1132.55     22.09 o 
  -3   3  13      194.94      199.16      8.80 o 
  -2   3  13     2199.69     2307.51     37.13 o 
  -1   3  13      125.65      130.38      8.40 o 
   0   3  13       51.68       50.03     10.71 o 
   1   3  13      281.02      287.52     15.80 o 
   2   3  13      148.75      128.18     11.89 o 
   3   3  13     1619.21     1561.43     33.24 o 
   4   3  13     1167.16     1183.85     56.04 o 
   5   3  13      333.33      282.96     22.85 o 
   6   3  13       10.92       14.89      9.71 o 
   7   3  13      122.94      124.45     25.26 o 
   8   3  13     1279.37     1360.46     47.84 o 
   9   3  13        0.45       -9.92      9.92 o 
  10   3  13      261.54      276.23     40.02 o 
  11   3  13      238.98      253.60     40.29 o 
 -10   4  13        6.22       15.26      9.98 o 
  -9   4  13       28.86       49.44     11.62 o 
  -8   4  13      443.80      514.53     38.22 o 
  -7   4  13       67.57       83.37     13.58 o 
  -6   4  13       84.64       91.10     10.63 o 
  -5   4  13       73.33       60.25      8.28 o 
  -4   4  13      159.33      163.88     10.79 o 
  -3   4  13      330.75      337.69     14.46 o 
  -2   4  13      133.21      126.66      8.30 o 
  -1   4  13      274.79      271.73     12.56 o 
   0   4  13      597.49      616.45     17.54 o 
   1   4  13       13.39        4.66      7.03 o 
   2   4  13       11.32        9.63      6.42 o 
   3   4  13      783.02      713.15     22.97 o 
   4   4  13        0.05       -3.41      7.79 o 
   5   4  13       33.15       49.92     17.38 o 
   6   4  13      131.99      153.98     20.89 o 
   7   4  13      230.56      188.82     25.16 o 
   8   4  13      524.86      551.53     86.58 o 
   9   4  13        3.90        3.92     10.13 o 
  10   4  13       50.71       13.70     15.61 o 
 -10   5  13        1.60       12.07      9.84 o 
  -9   5  13       92.45       86.18     18.14 o 
  -8   5  13      179.20      173.77     17.63 o 
  -7   5  13      467.67      525.46     38.43 o 
  -6   5  13        0.04       -5.14      7.14 o 
  -5   5  13      263.46      261.02     17.51 o 
  -4   5  13       46.56       55.80     10.22 o 
  -3   5  13      291.11      258.65     15.76 o 
  -2   5  13        0.66       -4.75      4.75 o 
  -1   5  13        3.46        3.60      5.36 o 
   0   5  13     3391.57     3257.63     81.66 o 
   1   5  13      453.24      439.25     19.91 o 
   2   5  13      201.34      172.85     19.47 o 
   3   5  13     1446.75     1420.10     52.59 o 
   4   5  13      164.23      165.18     14.43 o 
   5   5  13       11.59       19.04     10.05 o 
   6   5  13      104.19       92.59     15.74 o 
   7   5  13       23.68       19.24     10.38 o 
   8   5  13      321.83      325.80     27.62 o 
   9   5  13        2.99       14.52     13.36 o 
  10   5  13      224.64      257.21     41.93 o 
  -9   6  13        6.81       26.81     13.82 o 
  -8   6  13      405.89      392.81     24.56 o 
  -7   6  13      183.60      212.62     18.78 o 
  -6   6  13        0.79       -3.79      8.32 o 
  -5   6  13        5.12       11.65      8.06 o 
  -4   6  13      221.27      227.88     16.77 o 
  -3   6  13      692.19      564.87     22.50 o 
  -2   6  13       73.99       78.61     16.22 o 
  -1   6  13        0.42       -6.34      6.34 o 
   0   6  13      538.15      541.49     32.15 o 
   1   6  13       79.19       80.56     11.67 o 
   2   6  13       17.46       22.63      8.35 o 
   3   6  13      540.43      509.93     43.56 o 
   4   6  13       69.58       48.92     16.69 o 
   5   6  13      221.91      225.95     23.20 o 
   6   6  13      278.30      280.82     25.91 o 
   7   6  13       88.32       64.43     14.51 o 
   8   6  13        9.44       11.44      9.47 o 
   9   6  13      313.44      376.44     47.17 o 
  -8   7  13        0.89       11.74     10.28 o 
  -7   7  13        1.01      -11.56     11.80 o 
  -6   7  13       97.29       98.39     14.75 o 
  -5   7  13       71.74       88.83     13.32 o 
  -4   7  13        0.82      -11.38     11.38 o 
  -3   7  13      193.82      150.59     15.06 o 
  -2   7  13        0.24       11.08      9.77 o 
  -1   7  13      211.87      182.08     19.67 o 
   0   7  13       71.56       55.75     13.93 o 
   1   7  13       74.14       90.77     12.26 o 
   2   7  13       66.55       68.26     14.50 o 
   3   7  13      131.47      120.38     18.23 o 
   4   7  13      101.34      103.25     17.43 o 
   5   7  13       34.24       42.44     13.42 o 
   6   7  13       18.03       31.29     13.76 o 
   7   7  13      127.67      158.96     23.25 o 
   8   7  13       84.10       67.69     24.81 o 
  -7   8  13        6.77       -0.72      9.34 o 
  -6   8  13        9.51        7.80      9.43 o 
  -5   8  13       14.98       26.27     10.53 o 
  -4   8  13        6.83        1.67     13.46 o 
  -3   8  13      610.58      560.24     48.33 o 
  -2   8  13      180.15      131.11     19.44 o 
  -1   8  13       77.99       41.34     17.28 o 
   0   8  13      445.81      413.07     28.76 o 
   1   8  13      529.96      525.28     31.76 o 
   2   8  13       14.79       23.16     11.24 o 
   3   8  13      224.93      275.33     26.28 o 
   4   8  13      234.34      219.10     24.87 o 
   5   8  13        3.87       10.06     11.47 o 
   6   8  13        7.05       -9.47      9.47 o 
   7   8  13        6.53      -10.29     14.79 o 
  -6   9  13      133.91      139.99     23.15 o 
  -5   9  13       96.43       56.13     18.41 o 
  -4   9  13      511.08      549.52     36.56 o 
  -3   9  13       23.41       27.98     20.11 o 
  -2   9  13      123.29      151.00     21.34 o 
  -1   9  13      165.66      201.62     23.14 o 
   0   9  13       59.80       55.08     22.97 o 
   1   9  13        9.81        3.61     11.34 o 
   2   9  13       75.17       70.49     24.54 o 
   3   9  13        0.97       -4.62     11.10 o 
   4   9  13      177.78      215.92     25.72 o 
   5   9  13       69.09      105.12     19.58 o 
   6   9  13        5.67       -6.61     11.86 o 
  -4  10  13       96.29      114.00     21.80 o 
  -3  10  13       38.38       34.00     14.80 o 
  -2  10  13      100.87       92.20     18.52 o 
  -1  10  13       35.14       53.73     15.17 o 
   0  10  13       46.99       76.76     25.70 o 
   1  10  13      182.52      173.02     35.52 o 
   2  10  13       43.39       64.54     16.72 o 
   3  10  13        8.73       14.05     11.59 o 
   4  10  13      194.19      277.60     29.44 o 
 -10   0  14      118.87      128.51     20.09 o 
  -8   0  14       17.46       13.40      9.24 o 
  -6   0  14     1900.16     1904.30    111.08 o 
  -4   0  14     2089.77     2153.00     52.01 o 
  -2   0  14       70.15       67.19     11.33 o 
   0   0  14     3297.06     3282.48     61.49 o 
   2   0  14     2665.82     2687.39     59.24 o 
   4   0  14      285.85      359.06     34.43 o 
   6   0  14      125.51      163.27     27.34 o 
   8   0  14      110.36      110.16     26.59 o 
  10   0  14       48.77       64.83     22.02 o 
 -11   1  14      192.41      206.33     30.23 o 
 -10   1  14        0.86       19.03      9.81 o 
  -9   1  14      450.29      438.74     21.06 o 
  -8   1  14      119.68      113.57     11.95 o 
  -7   1  14       16.30       27.22      7.69 o 
  -6   1  14        0.19       -3.93      5.57 o 
  -5   1  14       82.27       79.62      9.05 o 
  -4   1  14      121.39      117.53     12.44 o 
  -3   1  14       17.77       12.18      9.22 o 
  -2   1  14        0.02       -0.26      4.66 o 
  -1   1  14     3597.46     3715.75     46.65 o 
   0   1  14     2984.50     3136.35     42.48 o 
   1   1  14      931.97      923.35     22.13 o 
   2   1  14      554.59      534.03     24.64 o 
   3   1  14        4.20        5.05      5.83 o 
   4   1  14        1.99        7.78     18.68 o 
   5   1  14       34.28       48.47     12.55 o 
   6   1  14      394.65      398.78     27.26 o 
   7   1  14       19.54       25.87     10.49 o 
   8   1  14       10.07        3.64     10.57 o 
   9   1  14       21.95       15.24     10.45 o 
  10   1  14      991.46     1036.40     44.62 o 
  11   1  14      158.54      166.89     25.56 o 
 -11   2  14       39.53       64.06     16.22 o 
 -10   2  14       29.95       30.65     10.61 o 
  -9   2  14       38.92       45.55      9.71 o 
  -8   2  14      273.24      286.41     22.11 o 
  -7   2  14      168.39      193.46     14.25 o 
  -6   2  14      238.33      198.03     13.43 o 
  -5   2  14      300.60      282.12     14.73 o 
  -4   2  14       47.31       38.78      9.00 o 
  -3   2  14     1212.66     1251.55     25.53 o 
  -2   2  14      342.22      352.98     14.73 o 
  -1   2  14       58.00       62.40      8.27 o 
   0   2  14      113.39      150.51     11.14 o 
   1   2  14      687.03      710.53     22.44 o 
   2   2  14     1226.20     1150.12     28.66 o 
   3   2  14     2432.14     2365.69     42.95 o 
   4   2  14        0.10        5.99      6.52 o 
   5   2  14      106.52      118.18     16.62 o 
   6   2  14      104.22       79.36     14.94 o 
   7   2  14       12.48       24.31     10.73 o 
   8   2  14      763.87      779.15     49.70 o 
   9   2  14       54.66       53.88     14.12 o 
  10   2  14      358.61      389.10     42.03 o 
 -10   3  14      180.94      221.73     26.52 o 
  -9   3  14        9.47       15.17      9.57 o 
  -8   3  14       56.00       60.40      9.97 o 
  -7   3  14       64.01       54.40      9.19 o 
  -6   3  14      125.77      119.80     15.20 o 
  -5   3  14      638.93      603.69     20.27 o 
  -4   3  14       74.45       83.72      9.83 o 
  -3   3  14     2033.09     1948.81     51.53 o 
  -2   3  14      106.08      106.90     15.79 o 
  -1   3  14       73.61       84.30      9.08 o 
   0   3  14      106.23       98.97     11.19 o 
   1   3  14      565.12      517.23     20.10 o 
   2   3  14     1228.88     1149.35     29.36 o 
   3   3  14      933.08      953.85     26.60 o 
   4   3  14       98.51       79.94     13.85 o 
   5   3  14      106.88       92.51     15.56 o 
   6   3  14        9.42       -6.73      6.73 o 
   7   3  14      350.56      326.19     26.45 o 
   8   3  14       27.54       33.09     22.46 o 
   9   3  14      336.75      399.85     35.21 o 
  10   3  14       18.44       27.68     16.77 o 
 -10   4  14        0.03        5.62      9.60 o 
  -9   4  14       19.69       20.68     12.16 o 
  -8   4  14       10.32       17.80      9.33 o 
  -7   4  14      320.06      305.57     20.06 o 
  -6   4  14      728.43      746.59     23.52 o 
  -5   4  14     2900.41     2861.91     45.76 o 
  -4   4  14      884.31      885.61     29.83 o 
  -3   4  14        1.40        0.83      5.74 o 
  -2   4  14        5.25        0.27      6.05 o 
  -1   4  14     2195.96     2201.62     42.05 o 
   0   4  14      133.00      120.11     18.86 o 
   1   4  14      121.57      100.71     11.71 o 
   2   4  14      360.34      334.51     18.13 o 
   3   4  14       29.77       36.98      8.69 o 
   4   4  14     1355.28     1338.87     43.99 o 
   5   4  14      655.51      590.33     30.46 o 
   6   4  14       67.54       40.83     12.34 o 
   7   4  14       95.34       97.10     17.08 o 
   8   4  14        1.93       -0.13      7.86 o 
   9   4  14       79.24       52.18     36.23 o 
  10   4  14        0.16        0.82     15.47 o 
  -9   5  14      254.00      283.79     28.34 o 
  -8   5  14       11.31       16.65     27.23 o 
  -7   5  14       58.95       80.07     13.50 o 
  -6   5  14      125.75      128.43     20.44 o 
  -5   5  14      345.06      334.73     20.92 o 
  -4   5  14       63.95       69.59     11.59 o 
  -3   5  14      682.01      604.88     23.55 o 
  -2   5  14      413.65      384.01     19.38 o 
  -1   5  14      149.94      179.78     15.05 o 
   0   5  14      961.18      922.69     28.23 o 
   1   5  14      891.38      753.34     25.59 o 
   2   5  14     1061.20     1033.76     57.47 o 
   3   5  14      883.56      922.80     37.71 o 
   4   5  14       23.22       16.84     10.24 o 
   5   5  14       26.12       13.64      9.53 o 
   6   5  14       78.55      102.30     17.24 o 
   7   5  14      513.47      459.74     31.55 o 
   8   5  14        0.03       22.97     10.68 o 
   9   5  14      129.07      101.85     25.09 o 
  -9   6  14      174.87      164.40     23.64 o 
  -8   6  14       31.06       41.93     21.75 o 
  -7   6  14       15.06       14.15     15.61 o 
  -6   6  14       12.50       -8.40     11.83 o 
  -5   6  14       48.38       30.84     13.37 o 
  -4   6  14      371.64      375.40     26.14 o 
  -3   6  14       64.40       51.99     13.89 o 
  -2   6  14        1.97       12.93      8.14 o 
  -1   6  14      122.36      129.57     15.73 o 
   0   6  14      465.08      434.43     20.74 o 
   1   6  14      840.93      738.80     37.38 o 
   2   6  14      634.69      624.97     31.19 o 
   3   6  14     1499.39     1489.93     48.93 o 
   4   6  14      334.35      315.30     31.50 o 
   5   6  14      312.57      278.99     26.12 o 
   6   6  14       20.28       20.94     32.52 o 
   7   6  14       17.42       35.31     12.24 o 
   8   6  14      599.45      667.78     36.05 o 
   9   6  14       68.77       60.26     21.95 o 
  -8   7  14        0.00       -5.53     12.26 o 
  -7   7  14       43.94       53.03     16.36 o 
  -6   7  14       11.21       24.83     18.03 o 
  -5   7  14       27.19       31.13     14.54 o 
  -4   7  14      246.51      223.92     37.49 o 
  -3   7  14       28.75       21.95     27.88 o 
  -2   7  14        4.57       11.81     10.31 o 
  -1   7  14       19.82       10.26     17.69 o 
   0   7  14      123.02      123.74     16.47 o 
   1   7  14       19.63       20.59      8.10 o 
   2   7  14        0.23       -8.69      8.69 o 
   3   7  14      141.44      146.60     19.63 o 
   4   7  14      321.72      294.83     26.92 o 
   5   7  14      333.71      249.39     35.04 o 
   6   7  14       48.65       72.26     17.14 o 
   7   7  14       92.86      142.69     21.31 o 
   8   7  14      136.60      135.59     31.43 o 
  -7   8  14        5.53      -11.03     12.73 o 
  -6   8  14       22.68        9.58     13.79 o 
  -5   8  14        1.42        1.49     18.44 o 
  -4   8  14       15.21       27.41     14.17 o 
  -3   8  14       32.93       11.88     13.57 o 
  -2   8  14       73.11       80.58     17.44 o 
  -1   8  14        2.69       10.48     11.27 o 
   0   8  14      440.68      452.82     36.47 o 
   1   8  14       15.08       16.47     20.18 o 
   2   8  14       45.36       46.47     18.54 o 
   3   8  14      155.81      174.24     22.38 o 
   4   8  14       72.46      113.19     19.30 o 
   5   8  14        2.36        0.25     10.41 o 
   6   8  14      118.41      119.72     20.12 o 
   7   8  14       36.45       51.53     14.71 o 
  -5   9  14      270.61      276.31     29.47 o 
  -4   9  14        4.18        0.54     17.01 o 
  -3   9  14        4.77       -7.49     22.26 o 
  -2   9  14      235.49      250.16     51.06 o 
  -1   9  14       15.55        9.07     16.63 o 
   0   9  14       24.64       10.70     18.75 o 
   1   9  14      197.90      228.31     37.97 o 
   2   9  14        1.17       18.66     22.53 o 
   3   9  14       33.56       33.35     23.14 o 
   4   9  14       13.68        5.86     10.57 o 
   5   9  14        1.87       29.42     12.99 o 
  -3  10  14       52.31       75.25     18.83 o 
  -2  10  14       31.91       42.54     24.54 o 
  -1  10  14        4.21        8.66     14.79 o 
   0  10  14       51.95       98.71     25.56 o 
   1  10  14       41.96       50.86     20.79 o 
   2  10  14       20.11       43.06     14.25 o 
   3  10  14      460.17      555.18     39.09 o 
  -9   0  15      318.38      375.08     41.24 o 
  -7   0  15      643.86      742.38     49.56 o 
  -5   0  15     1005.53      970.96     52.76 o 
  -3   0  15       20.39       28.18      9.14 o 
  -1   0  15      544.74      466.50     33.74 o 
   1   0  15      386.87      365.22     28.39 o 
   3   0  15       64.32       53.37     14.35 o 
   5   0  15      376.40      334.79     36.13 o 
   7   0  15        9.93       17.18     14.38 o 
   9   0  15       61.49       96.87     25.36 o 
 -10   1  15       52.95       11.79     15.68 o 
  -9   1  15      103.30      153.04     21.47 o 
  -8   1  15        0.08       -8.17      8.17 o 
  -7   1  15       90.42      111.86     18.34 o 
  -6   1  15       67.40       83.53     22.36 o 
  -5   1  15      459.27      448.00     29.45 o 
  -4   1  15       15.85       15.70      7.70 o 
  -3   1  15       49.59       61.63      8.32 o 
  -2   1  15      406.74      400.78     17.05 o 
  -1   1  15        6.18        0.91      4.82 o 
   0   1  15       38.80       38.09      7.17 o 
   1   1  15      455.19      427.80     16.15 o 
   2   1  15       88.81       96.41      9.73 o 
   3   1  15      210.70      189.60     14.65 o 
   4   1  15      380.53      395.49     25.62 o 
   5   1  15        8.42       17.67      9.97 o 
   6   1  15        6.61       -4.25      9.17 o 
   7   1  15      151.96      154.55     20.67 o 
   8   1  15      244.85      266.98     37.97 o 
   9   1  15      402.63      374.66     30.44 o 
  10   1  15      243.87      277.72     41.65 o 
 -10   2  15      109.76       98.64     26.38 o 
  -9   2  15        0.50       26.93     14.11 o 
  -8   2  15      204.27      214.58     23.46 o 
  -7   2  15        9.09       -1.40      9.13 o 
  -6   2  15      464.47      468.69     28.67 o 
  -5   2  15      413.03      377.88     20.22 o 
  -4   2  15        4.41        0.61      7.01 o 
  -3   2  15       28.05       19.90      6.51 o 
  -2   2  15       55.68       69.48     10.22 o 
  -1   2  15        0.08        0.00      4.97 o 
   0   2  15       32.25       47.12      8.00 o 
   1   2  15      428.44      348.90     18.43 o 
   2   2  15     2006.64     1986.47     39.91 o 
   3   2  15      160.87      168.84     14.08 o 
   4   2  15      357.30      338.16     18.27 o 
   5   2  15      324.23      298.18     34.26 o 
   6   2  15      112.04      110.99     16.90 o 
   7   2  15      895.46      857.88     38.12 o 
   8   2  15      415.82      461.61     66.23 o 
   9   2  15        3.27       23.56     10.81 o 
  10   2  15       94.64       60.62     16.34 o 
 -10   3  15        0.16        7.77     16.16 o 
  -9   3  15       15.35       13.43     17.79 o 
  -8   3  15        3.04       13.56     14.86 o 
  -7   3  15      136.95      130.63     30.54 o 
  -6   3  15      818.50      841.75     28.92 o 
  -5   3  15       55.81       43.06     10.41 o 
  -4   3  15      646.70      547.06     23.32 o 
  -3   3  15      175.37      167.51     15.50 o 
  -2   3  15      239.89      247.11     17.78 o 
  -1   3  15      558.69      543.25     20.68 o 
   0   3  15      763.99      705.85     23.97 o 
   1   3  15       23.10       14.71      8.79 o 
   2   3  15      258.02      249.85     20.01 o 
   3   3  15      144.19      128.46     23.20 o 
   4   3  15      235.47      234.84     21.96 o 
   5   3  15        0.52        1.98     10.77 o 
   6   3  15      464.18      490.46     30.94 o 
   7   3  15        1.91       11.06      8.66 o 
   8   3  15      142.81      169.42     21.17 o 
   9   3  15      212.01      210.92     24.54 o 
  10   3  15       46.29       76.70     16.51 o 
 -10   4  15        0.29        3.89     13.91 o 
  -9   4  15        8.63       11.25     14.52 o 
  -8   4  15      560.10      572.09     52.49 o 
  -7   4  15        8.30       11.52     11.35 o 
  -6   4  15       35.06       38.60     10.60 o 
  -5   4  15      113.71      136.42     16.37 o 
  -4   4  15      158.30      179.84     16.78 o 
  -3   4  15        4.13        1.57      7.91 o 
  -2   4  15     1564.78     1571.10     35.63 o 
  -1   4  15       56.67       53.27     10.14 o 
   0   4  15      532.23      537.11     29.73 o 
   1   4  15     1304.63     1271.84     67.21 o 
   2   4  15      228.65      220.42     16.13 o 
   3   4  15       30.15       32.33     11.61 o 
   4   4  15        2.71       -0.82      8.86 o 
   5   4  15        2.93       -5.23      7.57 o 
   6   4  15        0.04       -3.87      7.94 o 
   7   4  15        9.03        1.73     18.64 o 
   8   4  15      417.08      423.59     31.63 o 
   9   4  15       28.86       31.46     13.29 o 
  -9   5  15      313.95      383.26     48.13 o 
  -8   5  15       82.45       70.49     24.34 o 
  -7   5  15      437.30      427.59     31.70 o 
  -6   5  15       41.89       56.66     15.49 o 
  -5   5  15        5.59        7.17     10.79 o 
  -4   5  15       81.26       74.81     15.82 o 
  -3   5  15      438.75      426.83     29.16 o 
  -2   5  15       54.79       64.46     14.15 o 
  -1   5  15      676.01      650.94     24.41 o 
   0   5  15     2471.27     2527.61     63.73 o 
   1   5  15     1325.99     1236.30     33.20 o 
   2   5  15     1746.62     1645.25     71.47 o 
   3   5  15        1.12       -7.24      7.24 o 
   4   5  15       33.22       20.55     24.51 o 
   5   5  15       68.39       76.90     15.37 o 
   6   5  15      593.23      592.59     34.11 o 
   7   5  15       51.89       53.30     13.31 o 
   8   5  15      101.91      110.29     18.13 o 
   9   5  15       34.18       34.42     13.46 o 
  -8   6  15       50.48       39.40     21.20 o 
  -7   6  15        1.83       -8.66      9.90 o 
  -6   6  15        2.19        6.98     10.07 o 
  -5   6  15      298.55      292.67     27.89 o 
  -4   6  15       55.26       55.79     14.76 o 
  -3   6  15        2.02      -10.87     10.87 o 
  -2   6  15       94.27      124.33     19.39 o 
  -1   6  15      103.94      118.40     17.71 o 
   0   6  15      285.46      259.65     18.45 o 
   1   6  15      284.73      295.21     19.24 o 
   2   6  15      157.87      141.33     19.49 o 
   3   6  15      366.85      359.56     27.88 o 
   4   6  15       62.08       63.75     14.51 o 
   5   6  15     1051.46      993.37     63.74 o 
   6   6  15        6.83       -4.09      9.26 o 
   7   6  15      848.90      822.16     50.11 o 
   8   6  15        0.00       -2.07     19.53 o 
  -7   7  15       21.08       37.36     23.11 o 
  -6   7  15        3.86       27.06     21.00 o 
  -5   7  15        9.58       -9.00     19.63 o 
  -4   7  15      392.98      403.57     46.63 o 
  -3   7  15      193.46      181.13     34.56 o 
  -2   7  15       49.13       53.88     28.43 o 
  -1   7  15      261.15      255.08     46.02 o 
   0   7  15      152.34      162.58     15.98 o 
   1   7  15       46.57       59.95     11.07 o 
   2   7  15      581.90      568.24     32.02 o 
   3   7  15       13.31        9.50     10.34 o 
   4   7  15      474.64      521.53     34.01 o 
   5   7  15      110.80      130.28     20.26 o 
   6   7  15      686.24      718.09     37.65 o 
   7   7  15      203.57      190.18     24.39 o 
  -6   8  15        1.21       50.58     24.20 o 
  -5   8  15        2.99        9.61     22.29 o 
  -4   8  15      132.39      179.29     38.38 o 
  -3   8  15       48.20       43.56     25.02 o 
  -2   8  15      375.67      401.66     47.31 o 
  -1   8  15       90.15      133.60     30.78 o 
   0   8  15       57.66       77.91     18.00 o 
   1   8  15        8.80       10.90     30.27 o 
   2   8  15        5.47      -15.24     15.24 o 
   3   8  15      541.03      635.06     58.93 o 
   4   8  15      170.48      137.93     35.01 o 
   5   8  15       51.48       34.18     13.82 o 
   6   8  15       45.80       59.16     15.67 o 
  -5   9  15       62.50       90.67     31.97 o 
  -4   9  15        1.95       12.41     23.93 o 
  -3   9  15       47.65       49.76     25.70 o 
  -2   9  15        0.73       -3.89     19.70 o 
  -1   9  15       57.00       87.67     27.06 o 
   0   9  15       80.83      142.00     30.95 o 
   1   9  15       28.21       40.86     19.97 o 
   2   9  15        0.29       -1.06     12.41 o 
   3   9  15        2.64       -7.96     12.20 o 
   4   9  15        4.99        3.81     10.79 o 
   5   9  15       10.96       30.07     13.91 o 
  -2  10  15        0.04       21.61     23.04 o 
  -1  10  15       19.49       13.09     18.61 o 
   0  10  15       23.53       33.68     20.18 o 
   1  10  15        0.00       18.82     16.22 o 
   2  10  15       50.01      103.06     19.42 o 
 -10   0  16       61.79       43.36     19.43 o 
  -8   0  16      325.92      294.57     37.63 o 
  -6   0  16      652.12      553.07     43.49 o 
  -4   0  16       65.08       61.56     24.64 o 
  -2   0  16      321.00      334.27     21.13 o 
   0   0  16        1.67        6.65      7.73 o 
   2   0  16       64.76       74.85     14.72 o 
   4   0  16      443.18      427.98     39.54 o 
   6   0  16        6.04       -3.20     10.84 o 
   8   0  16       75.35       89.99     25.02 o 
  10   0  16      304.60      333.42     44.17 o 
 -10   1  16       84.33      117.94     29.11 o 
  -9   1  16       17.84       16.80     12.38 o 
  -8   1  16      294.09      297.72     27.07 o 
  -7   1  16        0.61        4.28      9.16 o 
  -6   1  16       82.67       97.66     24.98 o 
  -5   1  16        0.01        9.96      9.92 o 
  -4   1  16       27.80       14.69      8.00 o 
  -3   1  16      277.92      265.00     15.88 o 
  -2   1  16       40.68       31.10      6.91 o 
  -1   1  16      103.51      107.79     10.20 o 
   0   1  16      391.66      380.17     18.12 o 
   1   1  16     1044.36     1026.58     24.98 o 
   2   1  16      103.44       95.99     13.08 o 
   3   1  16        8.39       16.37      7.47 o 
   4   1  16      938.99      938.23     36.63 o 
   5   1  16        1.08        4.41      8.78 o 
   6   1  16       41.75       48.26     20.49 o 
   7   1  16       17.90       31.77     11.86 o 
   8   1  16        5.17        5.14     12.61 o 
   9   1  16       26.94       31.50     14.05 o 
  10   1  16       91.05       94.43     32.14 o 
 -10   2  16       21.59       17.25     17.45 o 
  -9   2  16        1.21        2.93     10.99 o 
  -8   2  16        4.72       -1.23     10.22 o 
  -7   2  16      278.10      241.09     24.80 o 
  -6   2  16      102.77       74.55     20.35 o 
  -5   2  16       26.28       24.12      9.75 o 
  -4   2  16       78.72       89.53     12.22 o 
  -3   2  16      105.17       87.37     12.91 o 
  -2   2  16      669.19      647.03     19.94 o 
  -1   2  16       37.82       50.06      8.13 o 
   0   2  16     1679.26     1670.38     32.15 o 
   1   2  16      256.69      239.54     16.08 o 
   2   2  16      630.43      618.60     22.83 o 
   3   2  16     1245.10     1181.48     46.26 o 
   4   2  16      451.17      440.69     27.14 o 
   5   2  16      106.56      131.35     17.95 o 
   6   2  16      268.81      321.02     26.74 o 
   7   2  16      157.59      173.79     35.24 o 
   8   2  16       59.75       75.70     16.65 o 
   9   2  16        2.19       15.38     20.62 o 
  10   2  16       74.34       68.75     16.06 o 
 -10   3  16       38.68       63.60     22.70 o 
  -9   3  16       71.21       89.17     24.68 o 
  -8   3  16      223.03      239.11     41.75 o 
  -7   3  16      333.14      403.39     30.20 o 
  -6   3  16       68.37       71.46     16.12 o 
  -5   3  16     1086.62     1031.69     55.85 o 
  -4   3  16      802.58      728.11     28.94 o 
  -3   3  16      227.38      248.02     20.39 o 
  -2   3  16      318.55      319.03     15.63 o 
  -1   3  16      466.84      442.81     17.99 o 
   0   3  16        0.67       -5.96      5.96 o 
   1   3  16       22.74       23.01      7.86 o 
   2   3  16       20.60       17.01      7.41 o 
   3   3  16      511.02      485.71     30.64 o 
   4   3  16        3.27        4.73      8.90 o 
   5   3  16     2170.92     2211.64    137.30 o 
   6   3  16        0.19       -0.81      7.86 o 
   7   3  16      314.80      416.39     66.23 o 
   8   3  16       38.02       66.62     25.70 o 
   9   3  16      249.94      276.80     27.67 o 
  -9   4  16      247.10      285.50     43.08 o 
  -8   4  16       82.36      106.90     18.97 o 
  -7   4  16      124.79      109.82     18.56 o 
  -6   4  16      120.34      113.41     14.66 o 
  -5   4  16      160.17      185.04     17.61 o 
  -4   4  16      305.39      260.22     25.06 o 
  -3   4  16     1005.21      981.32     31.87 o 
  -2   4  16      143.43      139.43     26.89 o 
  -1   4  16      113.90      113.13     13.23 o 
   0   4  16      269.91      264.03     17.56 o 
   1   4  16      121.08      115.34     13.78 o 
   2   4  16      157.93      162.70     14.81 o 
   3   4  16      969.89      931.95     37.69 o 
   4   4  16      442.68      382.93     28.10 o 
   5   4  16      208.32      215.47     24.41 o 
   6   4  16       19.73       18.54     11.02 o 
   7   4  16      426.02      430.07     36.68 o 
   8   4  16       55.17       52.46     23.25 o 
   9   4  16       40.96       47.10     19.67 o 
  -9   5  16        4.20        9.95     16.63 o 
  -8   5  16      107.42      128.71     32.11 o 
  -7   5  16       34.57       56.04     22.91 o 
  -6   5  16       18.71       30.58     27.85 o 
  -5   5  16       27.77       40.68     24.88 o 
  -4   5  16      475.36      523.22     55.66 o 
  -3   5  16        6.94        6.69      9.80 o 
  -2   5  16      535.53      501.51     30.57 o 
  -1   5  16      132.92      128.91     14.00 o 
   0   5  16     1041.19      946.63     36.09 o 
   1   5  16      836.51      791.97     39.74 o 
   2   5  16       73.54       82.98     11.87 o 
   3   5  16      155.99      149.11     19.96 o 
   4   5  16       33.63       32.10     12.09 o 
   5   5  16      360.53      368.00     29.57 o 
   6   5  16        5.37      -14.11     14.11 o 
   7   5  16      109.04      123.12     19.47 o 
   8   5  16       60.33       76.37     16.00 o 
   9   5  16       46.26       64.14     15.69 o 
  -8   6  16       76.67       96.94     28.63 o 
  -7   6  16       34.75       50.21     16.20 o 
  -6   6  16       32.07       28.68     13.94 o 
  -5   6  16       15.94       42.61     13.96 o 
  -4   6  16        2.94       13.55     22.84 o 
  -3   6  16        8.64        3.10      9.56 o 
  -2   6  16      127.42      148.62     20.61 o 
  -1   6  16       19.10       42.30     13.14 o 
   0   6  16      780.24      732.19     27.44 o 
   1   6  16       65.71       46.69     10.09 o 
   2   6  16      125.79      128.04     22.67 o 
   3   6  16       49.72       64.68     14.89 o 
   4   6  16      850.75      939.16     41.02 o 
   5   6  16       15.05        4.32     10.31 o 
   6   6  16     1247.73     1305.98     50.22 o 
   7   6  16        6.01        8.50     10.92 o 
   8   6  16       16.69       31.31     12.54 o 
  -7   7  16       20.91       29.14     13.40 o 
  -6   7  16        1.12        1.52     10.50 o 
  -5   7  16       63.06       50.40     23.25 o 
  -4   7  16      336.25      357.12     31.11 o 
  -3   7  16      122.07      128.95     27.03 o 
  -2   7  16      187.90      210.28     24.57 o 
  -1   7  16      276.05      216.72     24.43 o 
   0   7  16      228.12      232.26     18.88 o 
   1   7  16      426.10      447.20     37.56 o 
   2   7  16      118.82      111.31     18.46 o 
   3   7  16      238.75      293.22     28.12 o 
   4   7  16       47.09       61.18     15.75 o 
   5   7  16       85.23      142.08     21.23 o 
   6   7  16        0.69        9.82     11.14 o 
   7   7  16       49.42       81.07     21.58 o 
  -6   8  16        1.71        4.64     20.04 o 
  -5   8  16        2.70      -17.79     17.79 o 
  -4   8  16       15.46       36.34     23.79 o 
  -3   8  16      218.40      239.68     27.80 o 
  -2   8  16       17.70       23.64     19.39 o 
  -1   8  16        8.59        7.90     12.36 o 
   0   8  16       68.01       93.43     24.34 o 
   1   8  16       65.08       85.81     23.14 o 
   2   8  16      235.23      297.92     44.79 o 
   3   8  16       43.51       63.04     15.64 o 
   4   8  16       51.84       42.37     20.18 o 
   5   8  16       16.14        8.21     10.67 o 
   6   8  16        0.05        9.42     14.25 o 
  -4   9  16      208.53      221.56     43.29 o 
  -3   9  16      152.91      137.16     34.49 o 
  -2   9  16       69.95      106.76     31.43 o 
  -1   9  16       18.25       52.51     16.44 o 
   0   9  16       40.85       32.04     17.59 o 
   1   9  16       81.35       73.83     22.36 o 
   2   9  16        0.03        3.60     11.22 o 
   3   9  16        1.99       -0.13     10.28 o 
   4   9  16       35.88       81.04     18.31 o 
  -9   0  17        3.03        0.14     14.52 o 
  -7   0  17      772.21      721.52     50.79 o 
  -5   0  17      151.74       85.90     21.95 o 
  -3   0  17       96.56      111.99     15.37 o 
  -1   0  17      387.03      388.80     51.40 o 
   1   0  17       92.85       90.42     18.20 o 
   3   0  17     1133.68     1156.93     57.60 o 
   5   0  17       46.54       51.95     18.95 o 
   7   0  17       16.78       24.88     16.22 o 
   9   0  17      230.02      329.68     43.43 o 
 -10   1  17       69.56       63.81     23.11 o 
  -9   1  17       31.50       56.52     33.85 o 
  -8   1  17       24.57       20.60     13.41 o 
  -7   1  17       57.02       39.17     14.14 o 
  -6   1  17      160.70      127.71     19.52 o 
  -5   1  17      365.97      370.31     37.63 o 
  -4   1  17      468.06      434.32     21.27 o 
  -3   1  17      402.18      393.04     16.51 o 
  -2   1  17        7.76        9.65      6.21 o 
  -1   1  17        0.29        8.56      5.53 o 
   0   1  17      330.37      304.14     15.63 o 
   1   1  17      644.22      623.66     21.62 o 
   2   1  17      331.08      334.62     19.36 o 
   3   1  17      838.47      797.13     26.90 o 
   4   1  17       14.83       21.66     10.00 o 
   5   1  17       11.93       16.69     13.26 o 
   6   1  17      156.69      164.98     20.76 o 
   7   1  17       91.94      120.97     32.35 o 
   8   1  17       56.71       64.68     15.39 o 
   9   1  17      151.06      195.38     33.68 o 
  -9   2  17       54.82       61.10     22.74 o 
  -8   2  17      133.21      114.40     19.96 o 
  -7   2  17        1.32        7.78     10.92 o 
  -6   2  17      776.99      714.31     36.15 o 
  -5   2  17      124.06      110.74     18.04 o 
  -4   2  17       80.90       66.71     11.59 o 
  -3   2  17      778.39      730.30     28.67 o 
  -2   2  17       83.31       84.32     10.48 o 
  -1   2  17      399.78      391.06     16.93 o 
   0   2  17       14.80        6.37      6.20 o 
   1   2  17      173.90      184.54     15.40 o 
   2   2  17     1590.90     1481.89     63.74 o 
   3   2  17      242.95      244.74     20.49 o 
   4   2  17      452.53      493.13     28.16 o 
   5   2  17      486.06      488.07     29.78 o 
   6   2  17        0.55       -5.28      7.25 o 
   7   2  17      122.01      129.43     19.64 o 
   8   2  17      644.23      669.39     36.23 o 
   9   2  17        2.43        0.59     13.91 o 
  -9   3  17       17.98       16.16     16.70 o 
  -8   3  17       39.22       26.11     14.52 o 
  -7   3  17       87.44       81.74     18.54 o 
  -6   3  17       40.83       41.88     12.91 o 
  -5   3  17       51.31       45.41     10.91 o 
  -4   3  17       83.45       64.68     11.73 o 
  -3   3  17      481.11      401.82     24.55 o 
  -2   3  17      661.46      635.40     22.27 o 
  -1   3  17      128.87      163.16     13.10 o 
   0   3  17      109.83      109.97     12.97 o 
   1   3  17      196.69      185.67     15.78 o 
   2   3  17      560.45      505.96     22.02 o 
   3   3  17      419.65      407.69     21.01 o 
   4   3  17      150.27      157.50     19.64 o 
   5   3  17      498.08      488.77     30.38 o 
   6   3  17      102.26      126.65     19.44 o 
   7   3  17       81.09       77.01     15.63 o 
   8   3  17      380.51      365.82     39.33 o 
   9   3  17      189.48      209.00     33.44 o 
  -9   4  17       89.37       83.99     27.75 o 
  -8   4  17       66.34       80.71     18.08 o 
  -7   4  17        0.62       -4.87     10.87 o 
  -6   4  17      286.66      271.94     26.80 o 
  -5   4  17      110.81      106.42     17.21 o 
  -4   4  17     1953.43     2023.15     47.39 o 
  -3   4  17      114.50       98.88     13.75 o 
  -2   4  17      113.17      127.02     18.52 o 
  -1   4  17      117.29      119.08     14.95 o 
   0   4  17        6.86        8.85      7.49 o 
   1   4  17      236.75      243.96     24.27 o 
   2   4  17      599.55      631.17     24.50 o 
   3   4  17       36.75       54.14     13.51 o 
   4   4  17      102.29       95.71     16.94 o 
   5   4  17       56.56       70.13     15.77 o 
   6   4  17      206.12      221.62     36.68 o 
   7   4  17       38.02       52.14     21.58 o 
   8   4  17       28.03       36.34     12.55 o 
   9   4  17      193.49      244.91     27.68 o 
  -8   5  17      143.51      133.27     30.61 o 
  -7   5  17        0.26        8.73     16.22 o 
  -6   5  17        2.18       -0.97      9.23 o 
  -5   5  17      292.91      310.93     27.94 o 
  -4   5  17       78.10       73.66     16.07 o 
  -3   5  17      104.10      104.00     18.17 o 
  -2   5  17       92.90       66.51     15.24 o 
  -1   5  17        5.87       10.10     10.18 o 
   0   5  17      100.34      107.06     13.24 o 
   1   5  17       14.48       14.71      8.37 o 
   2   5  17       36.66       23.26     19.63 o 
   3   5  17      127.69      135.14     22.94 o 
   4   5  17       53.11       89.96     32.38 o 
   5   5  17       32.69       62.72     15.63 o 
   6   5  17        1.24        2.15     10.07 o 
   7   5  17        0.01        4.58     10.19 o 
   8   5  17      105.10      110.28     31.05 o 
  -7   6  17        4.16        8.59     16.02 o 
  -6   6  17       15.81       21.59     11.46 o 
  -5   6  17        3.58        8.79     12.05 o 
  -4   6  17        5.06       -1.76      9.68 o 
  -3   6  17      638.16      755.70     37.74 o 
  -2   6  17       11.01        8.59     10.60 o 
  -1   6  17       12.50       21.32     12.02 o 
   0   6  17       50.15       53.58     10.88 o 
   1   6  17      936.83      917.65     34.11 o 
   2   6  17       14.49       -8.14      9.37 o 
   3   6  17      737.77      753.11     36.98 o 
   4   6  17       11.42       14.57     10.74 o 
   5   6  17      226.54      238.22     26.31 o 
   6   6  17       16.51       13.21     18.99 o 
   7   6  17       24.48        6.24     10.84 o 
  -6   7  17        0.17       -3.32     14.11 o 
  -5   7  17      327.58      360.49     33.06 o 
  -4   7  17      273.84      283.32     29.11 o 
  -3   7  17        3.66        5.91     11.15 o 
  -2   7  17       13.02       20.36     12.66 o 
  -1   7  17      173.15      175.32     22.87 o 
   0   7  17      808.05      811.25     39.01 o 
   1   7  17       62.28       87.88     16.45 o 
   2   7  17      148.60      185.41     22.51 o 
   3   7  17      453.86      502.70     34.54 o 
   4   7  17      333.30      328.17     57.37 o 
   5   7  17      193.07      238.26     26.83 o 
   6   7  17       97.34      153.09     22.09 o 
  -5   8  17      118.34      155.31     23.74 o 
  -4   8  17      222.61      295.01     30.93 o 
  -3   8  17       93.58       85.27     29.55 o 
  -2   8  17        4.37       10.96     12.85 o 
  -1   8  17      100.37      119.40     20.12 o 
   0   8  17       67.40       87.80     26.18 o 
   1   8  17      101.47      130.15     19.41 o 
   2   8  17       32.59       40.95     20.38 o 
   3   8  17       15.47        0.05     10.72 o 
   4   8  17       14.48       22.87     18.30 o 
   5   8  17        4.04       15.87     12.18 o 
  -3   9  17        3.46       -2.30     16.05 o 
  -2   9  17        3.87       33.37     14.23 o 
  -1   9  17       10.97       27.71     13.93 o 
   0   9  17       44.49       47.04     20.66 o 
   1   9  17      244.83      232.94     38.31 o 
   2   9  17       58.40      106.18     19.04 o 
   3   9  17       79.73       95.31     18.32 o 
  -8   0  18      166.97      219.51     36.06 o 
  -6   0  18        2.41       13.84     16.22 o 
  -4   0  18      260.20      269.14     35.04 o 
  -2   0  18      539.06      495.46     26.05 o 
   0   0  18      657.83      523.08    114.90 o 
   2   0  18     1437.14     1337.30     42.92 o 
   4   0  18      192.92      164.36     28.43 o 
   6   0  18      305.37      293.54     38.58 o 
   8   0  18      852.84      860.93     59.24 o 
  -9   1  18      137.32      142.50     22.19 o 
  -8   1  18       88.03      107.91     19.46 o 
  -7   1  18        2.48       -8.90      9.28 o 
  -6   1  18       83.45       95.77     17.70 o 
  -5   1  18      217.01      212.27     23.48 o 
  -4   1  18      187.52      166.41     17.61 o 
  -3   1  18       27.64       17.02      8.13 o 
  -2   1  18       18.53       20.00      6.93 o 
  -1   1  18     1415.02     1346.53     29.69 o 
   0   1  18     3543.43     3462.64     50.54 o 
   1   1  18       59.48       53.90     13.38 o 
   2   1  18      508.72      506.41     22.47 o 
   3   1  18       21.58       15.74      8.29 o 
   4   1  18       64.25       55.30     13.04 o 
   5   1  18        0.01        0.90     16.43 o 
   6   1  18      213.50      231.50     24.93 o 
   7   1  18      234.92      219.40     36.03 o 
   8   1  18       62.08       90.18     17.52 o 
   9   1  18      321.00      344.31     42.64 o 
  -9   2  18        2.61       -9.13     10.22 o 
  -8   2  18        4.29        6.08     11.73 o 
  -7   2  18      176.46      217.22     28.84 o 
  -6   2  18        7.56       -4.38     10.55 o 
  -5   2  18     1961.78     1832.72     56.92 o 
  -4   2  18      124.20      118.18     17.89 o 
  -3   2  18      192.96      178.52     16.54 o 
  -2   2  18       32.32       30.22      7.79 o 
  -1   2  18      359.84      365.50     18.92 o 
   0   2  18       20.86       15.74      6.77 o 
   1   2  18     1773.59     1735.32     39.97 o 
   2   2  18       44.10       31.56      8.47 o 
   3   2  18      161.04      155.75     15.37 o 
   4   2  18      207.79      164.30     20.39 o 
   5   2  18       85.99       79.13     18.00 o 
   6   2  18       22.16       28.53     11.88 o 
   7   2  18      162.01      142.60     29.04 o 
   8   2  18       37.11       47.56     14.46 o 
   9   2  18      151.00      143.33     21.52 o 
  -9   3  18        0.16       -0.27     15.47 o 
  -8   3  18       29.13       28.45     13.15 o 
  -7   3  18        6.93       -0.73     11.26 o 
  -6   3  18       87.15       94.24     18.17 o 
  -5   3  18       59.40       81.41     12.98 o 
  -4   3  18        0.54       -6.42      6.42 o 
  -3   3  18        2.89        9.38      7.98 o 
  -2   3  18      264.29      258.65     20.57 o 
  -1   3  18        1.75       -0.20      7.94 o 
   0   3  18      249.59      226.77     17.01 o 
   1   3  18      323.48      319.54     19.69 o 
   2   3  18        4.61       19.97      7.88 o 
   3   3  18     1752.87     1838.40     42.86 o 
   4   3  18       22.14       31.39     15.51 o 
   5   3  18       19.09       23.16     11.17 o 
   6   3  18       22.80       17.28     11.90 o 
   7   3  18      172.42      154.32     21.56 o 
   8   3  18      291.06      286.12     28.79 o 
   9   3  18       55.80       60.72     15.54 o 
  -8   4  18        0.17        0.35     11.79 o 
  -7   4  18      126.08      137.77     52.12 o 
  -6   4  18       17.15       19.07     12.63 o 
  -5   4  18      215.40      212.78     22.74 o 
  -4   4  18        6.72       -0.59      8.76 o 
  -3   4  18      386.59      366.26     27.93 o 
  -2   4  18       11.93       13.26      9.90 o 
  -1   4  18        5.45        5.44      6.72 o 
   0   4  18       53.35       61.27     10.53 o 
   1   4  18       56.21       52.37      9.69 o 
   2   4  18       46.99       54.93     11.01 o 
   3   4  18      947.93      965.09     40.54 o 
   4   4  18      573.20      569.59     33.67 o 
   5   4  18      366.91      327.83     28.88 o 
   6   4  18       45.42       35.02     13.14 o 
   7   4  18       17.77       15.09     10.55 o 
   8   4  18      106.45      130.89     20.50 o 
  -8   5  18        0.01      -12.88     15.61 o 
  -7   5  18       45.07       40.22     22.56 o 
  -6   5  18      196.37      271.80     27.58 o 
  -5   5  18      122.19      136.44     20.09 o 
  -4   5  18       22.29       20.44     11.60 o 
  -3   5  18       31.55       55.70     14.44 o 
  -2   5  18        6.49       18.52     11.29 o 
  -1   5  18        0.47       -2.93     21.47 o 
   0   5  18       84.77       73.58     11.97 o 
   1   5  18        9.72       31.52      8.90 o 
   2   5  18        1.86        1.82      9.71 o 
   3   5  18     1459.03     1415.65     63.91 o 
   4   5  18      119.19      116.13     19.11 o 
   5   5  18       60.16       64.73     16.06 o 
   6   5  18        1.82       -5.06     10.69 o 
   7   5  18      101.49      100.76     30.20 o 
   8   5  18      225.35      226.55     26.86 o 
  -7   6  18       31.26       30.47     19.02 o 
  -6   6  18       18.29       47.48     14.39 o 
  -5   6  18       51.08       52.15     15.36 o 
  -4   6  18      131.21      150.26     34.84 o 
  -3   6  18        5.37       13.02     11.56 o 
  -2   6  18      315.81      304.50     28.31 o 
  -1   6  18      739.75      675.30     36.21 o 
   0   6  18      635.31      630.67     27.05 o 
   1   6  18        0.12       -6.72      6.72 o 
   2   6  18      439.02      503.89     31.38 o 
   3   6  18        9.14       34.73     12.38 o 
   4   6  18        1.28        2.11     11.04 o 
   5   6  18        0.13       -4.66      9.15 o 
   6   6  18        8.79        8.55     11.62 o 
   7   6  18      153.95      177.66     24.58 o 
  -6   7  18       24.98       34.61     14.90 o 
  -5   7  18       31.84       31.71     13.93 o 
  -4   7  18       21.30       29.85     29.07 o 
  -3   7  18       50.92       52.28     17.11 o 
  -2   7  18        7.02       11.66     11.81 o 
  -1   7  18       18.48       37.05     14.21 o 
   0   7  18      254.21      285.80     27.49 o 
   1   7  18       52.44       76.56     15.66 o 
   2   7  18       82.29      138.44     20.55 o 
   3   7  18      165.03      186.66     23.07 o 
   4   7  18       12.38       39.71     13.13 o 
   5   7  18       14.36       25.28     11.39 o 
   6   7  18      133.38      166.32     26.18 o 
  -4   8  18       38.93       55.30     17.76 o 
  -3   8  18        1.23      -15.00     18.64 o 
  -2   8  18      187.60      208.63     27.27 o 
  -1   8  18       61.61       87.82     32.99 o 
   0   8  18        2.32      -14.45     14.45 o 
   1   8  18      123.57      136.55     28.77 o 
   2   8  18      160.13      180.86     23.16 o 
   3   8  18       22.08       24.36     12.14 o 
   4   8  18        6.03        0.76      9.95 o 
  -1   9  18       51.66       96.05     29.45 o 
   0   9  18      100.25      168.52     35.79 o 
   1   9  18      192.22      204.65     37.90 o 
  -9   0  19       92.73       82.76     26.04 o 
  -7   0  19       48.26        5.86     17.93 o 
  -5   0  19      729.29      690.16     51.13 o 
  -3   0  19      688.89      670.87     51.98 o 
  -1   0  19      244.31      231.43     28.87 o 
   1   0  19       57.13       57.83     17.38 o 
   3   0  19       29.47       32.79     16.36 o 
   5   0  19      123.93      116.91     25.70 o 
   7   0  19     1623.64     1857.80     86.30 o 
   9   0  19      108.76       80.44     25.56 o 
  -9   1  19       10.88       24.40     13.46 o 
  -8   1  19        2.59       -0.08     29.69 o 
  -7   1  19      269.43      227.29     26.18 o 
  -6   1  19       85.22       62.59     16.10 o 
  -5   1  19      129.06       86.54     20.69 o 
  -4   1  19      251.87      248.33     25.28 o 
  -3   1  19      141.46      144.83     16.53 o 
  -2   1  19       22.96       39.79      7.66 o 
  -1   1  19      216.31      196.10     14.31 o 
   0   1  19     1288.61     1266.41     37.31 o 
   1   1  19      137.75      151.79     13.29 o 
   2   1  19        0.75       -2.18      7.71 o 
   3   1  19       56.04       49.30     10.18 o 
   4   1  19      190.77      194.86     22.56 o 
   5   1  19      112.73      103.41     17.67 o 
   6   1  19      725.66      701.59     49.36 o 
   7   1  19      126.96      138.58     21.08 o 
   8   1  19      853.91      945.43     44.68 o 
   9   1  19       90.61       99.06     19.15 o 
  -8   2  19      349.79      353.74     31.72 o 
  -7   2  19       11.95       -4.83     11.21 o 
  -6   2  19        0.61        0.36     10.60 o 
  -5   2  19      927.90      905.01     41.72 o 
  -4   2  19       78.83       61.55     11.30 o 
  -3   2  19        0.01       -6.36      6.36 o 
  -2   2  19      806.06      730.95     25.09 o 
  -1   2  19        0.45       -2.95      7.01 o 
   0   2  19     1101.89     1130.77     32.98 o 
   1   2  19        0.17       -8.49      8.49 o 
   2   2  19      265.84      266.24     19.01 o 
   3   2  19       31.13       30.79      9.09 o 
   4   2  19        5.35        9.63      9.26 o 
   5   2  19        1.42       16.57      9.96 o 
   6   2  19       11.28       12.21      9.71 o 
   7   2  19        0.64       -6.87     10.60 o 
   8   2  19        3.61       20.99     11.07 o 
  -8   3  19        0.01        7.81     11.52 o 
  -7   3  19        3.10        1.79     11.65 o 
  -6   3  19      101.03      118.32     20.46 o 
  -5   3  19      608.21      650.82     35.46 o 
  -4   3  19       40.98       41.05     11.13 o 
  -3   3  19      273.81      258.51     20.05 o 
  -2   3  19       23.26       36.13     10.33 o 
  -1   3  19      148.23      132.07     12.38 o 
   0   3  19      385.03      387.30     23.53 o 
   1   3  19       71.14       87.88     12.13 o 
   2   3  19       14.76       18.78      8.06 o 
   3   3  19      279.46      294.70     26.12 o 
   4   3  19       28.95       22.94     11.08 o 
   5   3  19      160.61      158.75     21.54 o 
   6   3  19      272.16      285.53     30.71 o 
   7   3  19       56.57       58.17     15.11 o 
   8   3  19      159.60      197.88     24.64 o 
  -8   4  19       38.19       56.96     17.01 o 
  -7   4  19        1.26      -12.57     29.48 o 
  -6   4  19       46.35       44.15     15.28 o 
  -5   4  19        1.81       -6.72      6.72 o 
  -4   4  19       41.96       37.42     10.89 o 
  -3   4  19      228.89      244.66     32.14 o 
  -2   4  19        0.02       -3.34      9.24 o 
  -1   4  19       53.71       60.33     10.84 o 
   0   4  19      120.90      121.91     14.15 o 
   1   4  19       40.84       46.60     10.13 o 
   2   4  19      205.56      216.51     18.18 o 
   3   4  19      315.07      365.63     70.80 o 
   4   4  19     1443.53     1441.31     62.34 o 
   5   4  19      383.51      404.45     32.05 o 
   6   4  19      119.77      118.18     19.66 o 
   7   4  19      115.07      131.65     20.74 o 
   8   4  19        5.01        5.90     12.54 o 
  -7   5  19      130.47      122.78     31.43 o 
  -6   5  19       30.37       86.58     24.06 o 
  -5   5  19       11.17       16.87     15.92 o 
  -4   5  19      604.73      540.29     35.26 o 
  -3   5  19       38.63       23.79     16.36 o 
  -2   5  19       46.26       24.28     12.07 o 
  -1   5  19       57.09       54.60     15.42 o 
   0   5  19        2.55       -5.97      5.97 o 
   1   5  19       10.98        9.34      7.80 o 
   2   5  19       89.21       97.86     17.63 o 
   3   5  19        6.00        6.37     16.50 o 
   4   5  19       40.55       41.44     12.67 o 
   5   5  19       19.87        9.33     11.95 o 
   6   5  19        4.87        7.06     23.38 o 
   7   5  19        1.81        7.32     23.28 o 
  -6   6  19        0.82      -15.31     28.50 o 
  -5   6  19       38.34       27.17     13.30 o 
  -4   6  19        5.50       -3.82      9.88 o 
  -3   6  19        7.22        9.64     11.75 o 
  -2   6  19        9.84       23.81     11.84 o 
  -1   6  19        3.85        0.83     11.02 o 
   0   6  19       22.36       21.36     13.29 o 
   1   6  19       94.75      118.14     18.47 o 
   2   6  19      217.10      216.64     24.53 o 
   3   6  19      102.27       79.39     16.16 o 
   4   6  19       12.15       10.44     10.10 o 
   5   6  19        0.18        3.51     10.03 o 
   6   6  19       64.52       46.50     18.34 o 
  -5   7  19       46.47       49.35     23.21 o 
  -4   7  19        2.47       10.56     10.85 o 
  -3   7  19       59.17       65.06     16.40 o 
  -2   7  19       35.19       27.92     14.04 o 
  -1   7  19      209.29      197.19     24.80 o 
   0   7  19        8.15       -2.78     10.87 o 
   1   7  19      685.29      682.35     36.50 o 
   2   7  19      259.69      193.95     23.80 o 
   3   7  19        2.82        5.68      9.40 o 
   4   7  19        0.77       10.36     16.36 o 
   5   7  19      210.08      228.12     64.97 o 
  -3   8  19       64.91      104.24     20.49 o 
  -2   8  19       26.44       35.15     16.33 o 
  -1   8  19        0.15       -3.73     11.22 o 
   0   8  19        4.92       18.07     17.45 o 
   1   8  19        2.01       39.74     18.95 o 
   2   8  19        3.95       33.90     16.97 o 
   3   8  19       12.90       22.89     11.95 o 
  -8   0  20      166.93      136.34     31.77 o 
  -6   0  20       79.39      101.30     27.88 o 
  -4   0  20       61.87       39.74     19.97 o 
  -2   0  20      712.62      626.47     37.90 o 
   0   0  20     2969.40     2926.17     67.82 o 
   2   0  20       47.93       54.58     16.33 o 
   4   0  20      539.70      563.50     44.72 o 
   6   0  20     1223.92     1195.65     68.38 o 
   8   0  20       74.29      132.32     28.84 o 
  -8   1  20      262.06      263.17     29.31 o 
  -7   1  20       18.20        5.46     11.61 o 
  -6   1  20       25.62       30.17     14.26 o 
  -5   1  20       29.77       52.75     15.51 o 
  -4   1  20      992.60      999.51     42.79 o 
  -3   1  20       50.81       45.62     10.07 o 
  -2   1  20      760.61      701.48     22.41 o 
  -1   1  20      242.13      222.87     15.33 o 
   0   1  20       32.21       40.29      9.79 o 
   1   1  20       14.87       23.15      6.97 o 
   2   1  20      143.76      135.08     15.01 o 
   3   1  20      165.37      179.39     17.00 o 
   4   1  20      379.68      403.75     30.48 o 
   5   1  20      886.73      920.83     41.52 o 
   6   1  20       27.80       21.87     10.69 o 
   7   1  20      271.21      294.89     29.55 o 
   8   1  20        1.06        9.32     10.10 o 
  -8   2  20       28.65       33.88     14.77 o 
  -7   2  20      137.35      155.27     23.49 o 
  -6   2  20      432.49      360.17     37.66 o 
  -5   2  20      601.94      550.35     35.52 o 
  -4   2  20       94.84      105.25     14.50 o 
  -3   2  20      462.92      478.68     24.59 o 
  -2   2  20        0.23       -7.01      7.01 o 
  -1   2  20      812.36      805.02     24.68 o 
   0   2  20        2.13        4.40      5.56 o 
   1   2  20       59.56       63.82     10.90 o 
   2   2  20       77.13       78.27     12.12 o 
   3   2  20      159.23      165.46     16.43 o 
   4   2  20      101.67       99.68     18.36 o 
   5   2  20      458.19      440.86     32.47 o 
   6   2  20       65.29       47.64     13.72 o 
   7   2  20        1.31        0.75     21.64 o 
   8   2  20      114.61      128.00     21.64 o 
  -7   3  20       11.31       -6.46     11.84 o 
  -6   3  20      121.16      108.23     23.55 o 
  -5   3  20        2.77       -4.54      9.79 o 
  -4   3  20       56.91       74.85     14.19 o 
  -3   3  20       79.20       75.15     12.88 o 
  -2   3  20       65.52       69.69     12.51 o 
  -1   3  20       60.78       89.19     12.50 o 
   0   3  20       99.75      101.54     13.39 o 
   1   3  20      282.96      244.94     18.79 o 
   2   3  20       75.88       66.48     11.69 o 
   3   3  20       65.79       66.59     15.17 o 
   4   3  20      229.57      183.38     22.48 o 
   5   3  20      119.50      180.00     23.01 o 
   6   3  20        0.45        8.64      9.12 o 
   7   3  20       36.31       43.94     13.48 o 
  -7   4  20       23.87       15.99     31.39 o 
  -6   4  20       47.69       65.55     17.52 o 
  -5   4  20       93.34      104.05     15.27 o 
  -4   4  20        0.11       -6.94      6.94 o 
  -3   4  20        0.26        4.89     12.54 o 
  -2   4  20      120.53      126.14     32.01 o 
  -1   4  20       26.34        9.21     11.05 o 
   0   4  20       21.74       20.13      8.59 o 
   1   4  20        4.43        6.77      7.36 o 
   2   4  20       49.81       32.48     15.92 o 
   3   4  20      343.57      318.86     39.98 o 
   4   4  20        3.35        1.54      9.35 o 
   5   4  20       74.00       74.64     16.63 o 
   6   4  20      284.42      308.91     30.18 o 
   7   4  20       31.43       52.38     15.15 o 
  -6   5  20        1.51      -11.93     11.93 o 
  -5   5  20        0.99       14.63     10.65 o 
  -4   5  20       27.79       28.28     13.39 o 
  -3   5  20        0.15       18.87     11.90 o 
  -2   5  20       16.45        3.62     10.96 o 
  -1   5  20       31.77       55.96     15.51 o 
   0   5  20        7.37       14.73      8.24 o 
   1   5  20       10.70        8.62      8.47 o 
   2   5  20      229.94      266.14     46.59 o 
   3   5  20       86.02       90.87     17.00 o 
   4   5  20      213.35      186.09     23.66 o 
   5   5  20        0.21       10.48      8.91 o 
   6   5  20      102.89      118.83     25.43 o 
  -5   6  20        6.49       30.47     12.49 o 
  -4   6  20        1.23       -0.73      9.92 o 
  -3   6  20        0.70        8.28     15.03 o 
  -2   6  20       28.22       30.02     14.96 o 
  -1   6  20       19.24        3.43     10.44 o 
   0   6  20        0.14       13.07     12.37 o 
   1   6  20      107.96      122.15     20.65 o 
   2   6  20      720.45      630.04     48.13 o 
   3   6  20       73.22       77.10     16.22 o 
   4   6  20        0.05       -7.89      7.89 o 
   5   6  20        0.24        1.40      9.35 o 
  -4   7  20       33.57       55.92     15.33 o 
  -3   7  20        2.34       19.89     12.38 o 
  -2   7  20       94.54      122.72     31.32 o 
  -1   7  20       19.45        9.68     11.65 o 
   0   7  20      158.07      173.63     36.68 o 
   1   7  20      336.82      225.92     40.08 o 
   2   7  20       47.20       48.23     14.55 o 
   3   7  20       20.62       13.52      9.52 o 
   4   7  20      131.22      161.90     22.91 o 
  -1   8  20       17.72       19.23     13.74 o 
   0   8  20      492.63      507.53     56.45 o 
   1   8  20        3.53       20.79     17.79 o 
  -7   0  21      138.05      149.98     32.93 o 
  -5   0  21      308.95      259.46     39.06 o 
  -3   0  21     1007.48      950.99     59.79 o 
  -1   0  21       18.76       28.82     22.50 o 
   1   0  21      348.79      328.87     26.38 o 
   3   0  21      216.36      163.88     31.09 o 
   5   0  21      524.50      482.38     48.47 o 
   7   0  21       60.75       36.74     18.88 o 
  -7   1  21        0.20        7.52     12.04 o 
  -6   1  21       72.30       41.86     15.84 o 
  -5   1  21        3.99       11.98     18.71 o 
  -4   1  21       97.15      104.53     18.05 o 
  -3   1  21      115.53      104.79     13.94 o 
  -2   1  21      249.82      240.22     23.34 o 
  -1   1  21       38.21       41.58      8.39 o 
   0   1  21       41.47       34.38      8.59 o 
   1   1  21      527.05      552.34     26.78 o 
   2   1  21       96.67      100.20     19.10 o 
   3   1  21      174.65      178.85     17.56 o 
   4   1  21      308.18      337.29     80.44 o 
   5   1  21       33.03       47.44     14.32 o 
   6   1  21       11.14       16.86      9.81 o 
   7   1  21       11.14       11.63     10.14 o 
  -7   2  21       51.19       69.20     20.83 o 
  -6   2  21      196.55      208.17     26.66 o 
  -5   2  21        0.07       16.38     13.42 o 
  -4   2  21      851.78      875.50     49.15 o 
  -3   2  21       64.61       74.98     12.61 o 
  -2   2  21      107.80       95.33     13.58 o 
  -1   2  21        6.07        1.93      6.08 o 
   0   2  21       56.06       47.74      9.32 o 
   1   2  21       49.23       75.17     11.84 o 
   2   2  21       42.75       51.78     10.71 o 
   3   2  21      101.43      126.15     15.75 o 
   4   2  21       51.68       39.41     13.69 o 
   5   2  21      107.90      121.68     24.64 o 
   6   2  21        0.59       20.98     10.21 o 
   7   2  21       64.47       50.39     14.12 o 
  -7   3  21      270.37      284.06     41.11 o 
  -6   3  21      161.76      205.96     26.64 o 
  -5   3  21      122.80      125.75     30.54 o 
  -4   3  21       52.14       61.53     11.97 o 
  -3   3  21       13.31       14.18     16.77 o 
  -2   3  21        9.18       -2.95      7.68 o 
  -1   3  21        0.03        9.96      7.18 o 
   0   3  21      331.77      333.46     21.71 o 
   1   3  21       59.40       77.10     12.41 o 
   2   3  21       25.56       24.64      9.13 o 
   3   3  21       67.80       73.85     16.00 o 
   4   3  21       22.27       34.15     12.27 o 
   5   3  21        0.96        3.75      9.17 o 
   6   3  21        2.49        2.75     10.36 o 
   7   3  21      163.15      188.38     25.37 o 
  -6   4  21        1.68       -7.61     10.57 o 
  -5   4  21       59.79       53.12     14.55 o 
  -4   4  21      263.45      273.69     22.75 o 
  -3   4  21        9.29       30.30     12.36 o 
  -2   4  21       43.77       37.49     13.92 o 
  -1   4  21        4.34        3.34     10.50 o 
   0   4  21        6.92        7.53      7.38 o 
   1   4  21        7.01        5.70      7.83 o 
   2   4  21      366.54      410.69     31.43 o 
   3   4  21        8.14       25.96     12.79 o 
   4   4  21      144.87      171.03     22.29 o 
   5   4  21       14.99       13.60     12.71 o 
   6   4  21       69.14       88.24     18.26 o 
  -5   5  21        0.15       10.19     10.46 o 
  -4   5  21       11.15       -1.09      9.62 o 
  -3   5  21      206.14      189.98     24.28 o 
  -2   5  21      155.65      154.98     22.74 o 
  -1   5  21       28.46       26.99     16.84 o 
   0   5  21       45.66       63.76     15.15 o 
   1   5  21      502.33      530.04     36.14 o 
   2   5  21       83.64      107.24     18.82 o 
   3   5  21      336.79      457.70     43.66 o 
   4   5  21        5.44       13.32     17.79 o 
   5   5  21       65.75       84.10     19.50 o 
  -4   6  21       17.94       38.24     18.64 o 
  -3   6  21        1.07       -0.96      9.96 o 
  -2   6  21       56.18       66.51     16.37 o 
  -1   6  21       46.68       60.27     25.22 o 
   0   6  21      200.50      265.87     28.30 o 
   1   6  21       11.24       14.46     11.45 o 
   2   6  21      167.33      148.04     22.38 o 
   3   6  21        3.67       -2.54     13.02 o 
   4   6  21        9.68       21.00     10.64 o 
  -2   7  21       22.72       41.74     15.47 o 
  -1   7  21        3.57        7.05     23.69 o 
   0   7  21      169.87      171.31     37.29 o 
   1   7  21      452.27      470.93     54.74 o 
   2   7  21        3.97        6.19     14.62 o 
  -6   0  22        5.23        7.43     18.61 o 
  -4   0  22        6.32      -12.54     17.59 o 
  -2   0  22       19.46       15.97      9.71 o 
   0   0  22      402.16      394.51     28.76 o 
   2   0  22       12.43        7.69      9.89 o 
   4   0  22       50.05       44.11     20.72 o 
   6   0  22      128.19      104.64     25.84 o 
  -7   1  22        6.86       12.38     13.70 o 
  -6   1  22       20.37       29.83     14.53 o 
  -5   1  22       42.42       29.43     16.53 o 
  -4   1  22       92.32      112.55     52.18 o 
  -3   1  22      227.95      207.48     24.34 o 
  -2   1  22        9.76       18.89      8.76 o 
  -1   1  22       95.19       99.29     11.68 o 
   0   1  22      399.46      407.28     42.71 o 
   1   1  22       52.22       49.94      9.45 o 
   2   1  22       28.22       43.66     14.39 o 
   3   1  22      380.00      389.30     32.26 o 
   4   1  22       31.66       37.13     27.58 o 
   5   1  22       11.43       20.93     11.35 o 
   6   1  22      105.80      128.86     20.91 o 
   7   1  22       48.80       42.74     20.69 o 
  -6   2  22        5.43       -6.00     11.18 o 
  -5   2  22        7.76       17.20     11.74 o 
  -4   2  22       83.85       73.21     17.46 o 
  -3   2  22      103.42      105.54     16.01 o 
  -2   2  22       34.90       17.22     13.88 o 
  -1   2  22        0.58       -8.36      9.22 o 
   0   2  22        5.31        0.62      6.16 o 
   1   2  22        1.54        6.01      7.67 o 
   2   2  22       16.02       16.65     11.68 o 
   3   2  22       18.95       25.94     12.70 o 
   4   2  22       13.76        0.71     10.12 o 
   5   2  22       82.69       59.33     16.06 o 
   6   2  22       10.59       34.05     18.37 o 
  -6   3  22        0.11       -0.71     11.50 o 
  -5   3  22      102.91       88.51     18.82 o 
  -4   3  22       23.99       26.12     12.67 o 
  -3   3  22       29.52       22.35     10.53 o 
  -2   3  22        5.54       10.79     10.25 o 
  -1   3  22      215.49      219.19     24.21 o 
   0   3  22      250.18      264.42     20.29 o 
   1   3  22        7.66        8.80      8.00 o 
   2   3  22      444.76      434.99     32.14 o 
   3   3  22      803.24      744.22     42.85 o 
   4   3  22      207.82      169.44     23.89 o 
   5   3  22        1.89       -1.61      9.75 o 
   6   3  22       91.97       79.42     26.04 o 
  -5   4  22       97.14      132.40     21.44 o 
  -4   4  22       76.41       75.01     13.86 o 
  -3   4  22       24.07       29.25     12.77 o 
  -2   4  22        0.18        3.80     10.02 o 
  -1   4  22      569.97      624.09     34.95 o 
   0   4  22        2.65        8.49      8.05 o 
   1   4  22      648.65      681.33     28.71 o 
   2   4  22       13.82       21.49     12.29 o 
   3   4  22       73.46       74.14     16.04 o 
   4   4  22       26.98       32.36     12.09 o 
   5   4  22      109.23      131.98     21.06 o 
  -4   5  22        6.11       -2.80      9.88 o 
  -3   5  22      125.67      158.45     22.81 o 
  -2   5  22      207.35      199.86     25.51 o 
  -1   5  22       83.05       88.20     17.36 o 
   0   5  22      408.37      435.60     32.83 o 
   1   5  22       17.73        9.41     11.92 o 
   2   5  22      373.01      367.41     31.80 o 
   3   5  22       81.68      127.26     29.72 o 
   4   5  22      122.14      158.65     22.30 o 
  -3   6  22      105.25      141.98     22.58 o 
  -2   6  22       90.85       96.48     20.11 o 
  -1   6  22       48.65       88.73     18.71 o 
   0   6  22      198.96      212.82     34.39 o 
   1   6  22        5.93        6.48     17.32 o 
   2   6  22        2.93       -3.68     10.58 o 
   3   6  22        7.84        4.90     10.24 o 
  -5   0  23     2037.30     2093.74     97.48 o 
  -3   0  23        6.69        8.45     15.68 o 
  -1   0  23      174.74      212.48     23.55 o 
   1   0  23        7.39       16.28     10.94 o 
   3   0  23        6.00       30.27     17.38 o 
   5   0  23       73.05       62.51     22.63 o 
  -6   1  23       49.12       31.22     15.18 o 
  -5   1  23       31.06       32.01     14.60 o 
  -4   1  23       13.35        0.05     10.37 o 
  -3   1  23       10.31        8.09      9.58 o 
  -2   1  23      148.35      145.22     23.21 o 
  -1   1  23      144.45      167.86     15.32 o 
   0   1  23        6.49        7.32      6.61 o 
   1   1  23        5.19        5.70      6.99 o 
   2   1  23        9.28       10.69      8.37 o 
   3   1  23       52.42       84.47     24.07 o 
   4   1  23      201.28      195.27     24.77 o 
   5   1  23       80.17       89.24     18.21 o 
   6   1  23      163.11      184.56     33.40 o 
  -6   2  23       61.93       25.56     15.88 o 
  -5   2  23        0.00       -0.31     11.14 o 
  -4   2  23       36.24       22.23     14.27 o 
  -3   2  23      129.50      148.64     17.40 o 
  -2   2  23       72.17       96.80     13.96 o 
  -1   2  23        1.18       -0.52      7.49 o 
   0   2  23        0.89        7.03      7.39 o 
   1   2  23      101.72      105.14     15.11 o 
   2   2  23       31.40       27.12      9.64 o 
   3   2  23      222.82      216.90     25.50 o 
   4   2  23      707.10      751.06     39.81 o 
   5   2  23      105.64      139.27     26.48 o 
  -5   3  23        0.91       -2.38     10.47 o 
  -4   3  23       85.81       89.96     18.95 o 
  -3   3  23       37.39       62.55     13.17 o 
  -2   3  23       78.73       98.99     14.35 o 
  -1   3  23        0.43        1.69     17.32 o 
   0   3  23      175.61      170.21     23.68 o 
   1   3  23      192.26      234.54     20.50 o 
   2   3  23       10.03       12.20      9.77 o 
   3   3  23       85.74      115.99     19.71 o 
   4   3  23       36.94       49.96     14.71 o 
   5   3  23       29.95       40.99     13.82 o 
  -4   4  23       25.19       52.36     13.97 o 
  -3   4  23       13.19       17.26     11.08 o 
  -2   4  23       37.13       48.54     22.22 o 
  -1   4  23      182.95      202.34     25.20 o 
   0   4  23      243.40      299.08     28.42 o 
   1   4  23        8.69        9.30      7.97 o 
   2   4  23        0.35       -2.49     21.00 o 
   3   4  23        3.01       -0.48     10.22 o 
   4   4  23      718.76      811.95     66.36 o 
  -3   5  23      205.19      230.72     27.83 o 
  -2   5  23        8.96       10.64     11.20 o 
  -1   5  23      524.07      548.25     41.28 o 
   0   5  23      170.64      144.34     26.18 o 
   1   5  23      206.49      217.85     25.91 o 
   2   5  23       35.71       44.90     13.88 o 
   3   5  23       44.37       86.84     20.79 o 
   0   6  23        1.79        5.45     16.29 o 
  -4   0  24     1525.63     1470.18     80.51 o 
  -2   0  24      159.72      195.86     34.77 o 
   0   0  24        2.33        8.56     10.05 o 
   2   0  24       73.08       86.91     17.22 o 
   4   0  24      807.17      889.84     62.44 o 
  -5   1  24        2.82       -3.27     11.50 o 
  -4   1  24      373.55      375.21     33.59 o 
  -3   1  24      214.19      230.23     26.73 o 
  -2   1  24       47.27       61.40     11.36 o 
  -1   1  24       77.08       71.89     10.85 o 
   0   1  24       12.27        6.58      9.70 o 
   1   1  24       21.09       37.67      8.91 o 
   2   1  24       29.92       37.30     10.78 o 
   3   1  24      239.59      235.32     26.84 o 
   4   1  24      292.48      317.45     31.11 o 
   5   1  24       57.90       80.83     17.02 o 
  -4   2  24        2.01       16.01     18.17 o 
  -3   2  24      137.51      165.16     23.52 o 
  -2   2  24        7.73       15.16      8.57 o 
  -1   2  24       13.55        9.84      7.88 o 
   0   2  24      253.87      218.42     19.58 o 
   1   2  24       55.21       53.71     11.87 o 
   2   2  24        0.56        3.72      8.04 o 
   3   2  24        1.30       24.06     10.87 o 
   4   2  24      347.06      342.47     31.80 o 
  -4   3  24       65.25       91.96     19.42 o 
  -3   3  24       29.53       32.20     11.17 o 
  -2   3  24      166.44      196.81     23.67 o 
  -1   3  24        1.20        1.71      9.54 o 
   0   3  24      109.48      109.74     15.57 o 
   1   3  24       38.70       44.67     11.34 o 
   2   3  24       35.11       48.89     18.99 o 
   3   3  24       30.21       38.24     20.14 o 
   4   3  24       27.10       37.81     13.41 o 
  -3   4  24      120.42      153.32     22.10 o 
  -2   4  24        0.27       20.38     18.41 o 
  -1   4  24      287.57      283.07     28.86 o 
   0   4  24       30.07       68.66     15.88 o 
   1   4  24       52.45       62.99     16.23 o 
   2   4  24        0.09        5.67     10.38 o 
   3   4  24      193.48      218.88     26.63 o 
  -1   5  24       36.11       12.20     17.25 o 
   0   5  24        4.02        5.18     11.95 o 
  -3   0  25      463.22      427.36     49.83 o 
  -1   0  25        8.07       -3.18      8.85 o 
   1   0  25      231.07      237.67     26.77 o 
   3   0  25      133.94      156.93     32.24 o 
  -3   1  25        0.49       -7.54     10.29 o 
  -2   1  25       20.13       13.02     14.96 o 
  -1   1  25        7.76       12.49     12.05 o 
   0   1  25       59.72       75.97     11.66 o 
   1   1  25      331.86      348.80     24.40 o 
   2   1  25       86.50       97.18     15.39 o 
   3   1  25      371.13      330.39     31.13 o 
  -3   2  25        9.52       28.00     13.08 o 
  -2   2  25       13.86       19.35      9.33 o 
  -1   2  25       26.33       28.02      9.77 o 
   0   2  25       90.43       85.01     12.99 o 
   1   2  25       63.52       89.39     14.14 o 
   2   2  25      106.85      111.20     16.13 o 
   3   2  25        8.58       23.69     11.43 o 
  -2   3  25        0.71        2.42     15.71 o 
  -1   3  25        0.51       13.09     11.83 o 
   0   3  25       90.88      110.71     20.31 o 
   1   3  25       19.18       38.76     10.56 o 
   2   3  25       29.51       53.69     14.02 o 
   0   0  26      199.38      195.47     24.84 o 
  -1   1  26        0.03       16.58      9.31 o 
   0   1  26      158.51      203.60     17.48 o 
   1   1  26       25.89       47.87     11.37 o 
                                                 
